# Supplementary material for: Genomic investigation of Lactococcus formosensis, Lactococcus garvieae, and Lactococcus petauri reveals differences in species distribution by human and animal sources
Source: Microbiol Spectr. 2024 Apr 30;12(6):e00541-24. doi: 10.1128/spectrum.00541-24 (PMC11237765; doi:10.1128/spectrum.00541-24)
Supplement: Supplemental tables — Tables S1-S9. [file spectrum.00541-24-s0002.xlsx]

## Sheet: Table S1
	Table S1 Details of 8 genomes from this work and 204 genomes from the NCBI included in our study
Strain tag	Strain name	Data source	BioSample	BioProject	GenBank Assembly	RefSeq accession	Level	Genome size (Mb)	GC%	Completeness %	Contamination %	Geographical origin	Country:region	Source	Additional source description	collection year
MS001	Gansu-H-11	NCBI	SAMN29052007	PRJNA848370	GCA_029761195.1	GCF_029761195.1	Contig	2.24831	37.5	99.62	0	Asia	China: Gansu	Bovines	Bovine mastitis milk	2020
MS002	Gansu-H-12	NCBI	SAMN29052008	PRJNA848370	GCA_029761245.1	GCF_029761245.1	Contig	2.31176	37.5	99.62	0.19	Asia	China: Gansu	Bovines	Bovine mastitis milk	2020
MS003	B827	NCBI	SAMN28984272	PRJNA848114	GCA_024125505.1	GCF_024125505.1	Contig	2.13	37.8	99.62	0.57	Asia	China: Hangzhou	Human fecal		2022
MS004	Hebei-B-02	NCBI	SAMN29051997	PRJNA848370	GCA_029761015.1	GCF_029761015.1	Contig	2.2182	37.5	99.62	0.19	Asia	China: Hebei	Bovines	Bovine mastitis milk	2018
MS005	Hebei-B-21	NCBI	SAMN29052016	PRJNA848370	GCA_029761375.1	GCF_029761375.1	Contig	2.22499	37.5	99.62	0.38	Asia	China: Hebei	Bovines	Bovine mastitis milk	2020
MS006	Hebei-B-38	NCBI	SAMN29052033	PRJNA848370	GCA_029761735.1	GCF_029761735.1	Contig	2.26833	37.5	99.62	0.38	Asia	China: Hebei	Bovines	Bovine mastitis milk	2020
MS007	Hebei-B-39	NCBI	SAMN29052034	PRJNA848370	GCA_029761715.1	GCF_029761715.1	Contig	2.2855	37.5	100	0.19	Asia	China: Hebei	Bovines	Bovine mastitis milk	2021
MS008	Hebei-C-03	NCBI	SAMN29051998	PRJNA848370	GCA_029761055.1	GCF_029761055.1	Contig	2.22135	37.5	99.62	0	Asia	China: Hebei	Bovines	Bovine mastitis milk	2018
MS009	Hebei-E-05	NCBI	SAMN29052000	PRJNA848370	GCA_029760975.1	GCF_029760975.1	Contig	2.16646	37.5	99.62	0	Asia	China: Hebei	Bovines	Bovine mastitis milk	2018
MS010	Hebei-G-08	NCBI	SAMN29052003	PRJNA848370	GCA_029761095.1	GCF_029761095.1	Contig	2.1514	37.5	99.62	0	Asia	China: Hebei	Bovines	Bovine mastitis milk	2019
MS011	Hebei-G-09	NCBI	SAMN29052004	PRJNA848370	GCA_029761135.1	GCF_029761135.1	Contig	2.15152	37.5	99.62	0	Asia	China: Hebei	Bovines	Bovine mastitis milk	2019
MS012	Hebei-G-10	NCBI	SAMN29052005	PRJNA848370	GCA_029761155.1	GCF_029761155.1	Contig	2.19575	37.5	99.62	0	Asia	China: Hebei	Bovines	Bovine mastitis milk	2019
MS013	Hebei-L-31	NCBI	SAMN29052026	PRJNA848370	GCA_029761575.1	GCF_029761575.1	Contig	2.18979	37.5	100	0	Asia	China: Hebei	Bovines	Bovine mastitis milk	2021
MS014	Hebei-L-32	NCBI	SAMN29052027	PRJNA848370	GCA_029761595.1	GCF_029761595.1	Contig	2.20581	37.5	100	0	Asia	China: Hebei	Bovines	Bovine mastitis milk	2021
MS015	Hebei-L-33	NCBI	SAMN29052028	PRJNA848370	GCA_029761625.1	GCF_029761625.1	Contig	2.40626	37.5	100	0.19	Asia	China: Hebei	Bovines	Bovine mastitis milk	2021
MS016	Hebei-L-34	NCBI	SAMN29052029	PRJNA848370	GCA_029761615.1	GCF_029761615.1	Contig	2.19477	37.5	99.62	0	Asia	China: Hebei	Bovines	Bovine mastitis milk	2021
MS017	Hebei-L-35	NCBI	SAMN29052030	PRJNA848370	GCA_029761655.1	GCF_029761655.1	Contig	2.26289	37.5	100	0.19	Asia	China: Hebei	Bovines	Bovine mastitis milk	2021
MS018	LSSP106	NCBI	SAMN26111015	PRJNA808828	GCA_022427225.1	GCF_022427225.1	Scaffold	2.2956	37.7	100	0	Asia	China: Hubei	Others	Swine lung (Sus scrofa), diseased	2017
MS019	InnerMongolia-D-04	NCBI	SAMN29051999	PRJNA848370	GCA_029760995.1	GCF_029760995.1	Contig	2.13223	37.5	100	0	Asia	China: Inner Mongolia	Bovines	Bovine mastitis milk	2018
MS020	InnerMongolia-F-06	NCBI	SAMN29052001	PRJNA848370	GCA_029761065.1	GCF_029761065.1	Scaffold	2.3017	37.5	99.24	0.19	Asia	China: Inner Mongolia	Bovines	Bovine mastitis milk	2019
MS021	InnerMongolia-F-07	NCBI	SAMN29052002	PRJNA848370	GCA_029761105.1	GCF_029761105.1	Contig	2.18886	37.5	99.24	0.19	Asia	China: Inner Mongolia	Bovines	Bovine mastitis milk	2019
MS022	Ningxia-I-13	NCBI	SAMN29052006	PRJNA848370	GCA_029761175.1	GCF_029761175.1	Contig	2.0935	37.5	99.62	0.19	Asia	China: Ningxia	Bovines	Bovine mastitis milk	2020
MS023	Ningxia-I-14	NCBI	SAMN29052009	PRJNA848370	GCA_029761215.1	GCF_029761215.1	Contig	2.21602	37.5	99.24	0	Asia	China: Ningxia	Bovines	Bovine mastitis milk	2020
MS024	Ningxia-I-15	NCBI	SAMN29052010	PRJNA848370	GCA_029761295.1	GCF_029761295.1	Contig	2.09451	37.5	99.62	0.19	Asia	China: Ningxia	Bovines	Bovine mastitis milk	2020
MS025	Ningxia-I-16	NCBI	SAMN29052011	PRJNA848370	GCA_029761235.1	GCF_029761235.1	Contig	2.12553	37.5	99.62	0	Asia	China: Ningxia	Bovines	Bovine mastitis milk	2020
MS026	Ningxia-I-17	NCBI	SAMN29052013	PRJNA848370	GCA_029761275.1	GCF_029761275.1	Contig	2.20846	37.5	99.62	0	Asia	China: Ningxia	Bovines	Bovine mastitis milk	2020
MS027	Ningxia-I-18	NCBI	SAMN29052014	PRJNA848370	GCA_029761365.1	GCF_029761365.1	Contig	2.09486	37.5	99.62	0.19	Asia	China: Ningxia	Bovines	Bovine mastitis milk	2020
MS028	Ningxia-I-19	NCBI	SAMN29052015	PRJNA848370	GCA_029761315.1	GCF_029761315.1	Contig	2.09213	37.5	99.62	0.19	Asia	China: Ningxia	Bovines	Bovine mastitis milk	2020
MS029	Ningxia-I-20	NCBI	SAMN29052012	PRJNA848370	GCA_029761335.1	GCF_029761335.1	Contig	2.13876	37.5	99.62	0.19	Asia	China: Ningxia	Bovines	Bovine mastitis milk	2020
MS030	Ningxia-I-23	NCBI	SAMN29052018	PRJNA848370	GCA_029761415.1	GCF_029761415.1	Contig	2.1895	37.5	99.62	0	Asia	China: Ningxia	Bovines	Bovine mastitis milk	2020
MS031	Ningxia-I-26	NCBI	SAMN29052021	PRJNA848370	GCA_029761495.1	GCF_029761495.1	Scaffold	2.41841	38	98.47	0.23	Asia	China: Ningxia	Bovines	Bovine mastitis milk	2020
MS032	Ningxia-I-27	NCBI	SAMN29052022	PRJNA848370	GCA_029761455.1	GCF_029761455.1	Contig	2.16398	37.5	99.62	0.19	Asia	China: Ningxia	Bovines	Bovine mastitis milk	2020
MS033	Ningxia-I-28	NCBI	SAMN29052023	PRJNA848370	GCA_029761515.1	GCF_029761515.1	Contig	2.18151	37.5	99.62	0	Asia	China: Ningxia	Bovines	Bovine mastitis milk	2021
MS034	Shandong-K-29	NCBI	SAMN29052024	PRJNA848370	GCA_029761535.1	GCF_029761535.1	Contig	2.23803	37.5	99.24	0.38	Asia	China: Shandong	Bovines	Bovine mastitis milk	2021
MS035	Shandong-K-30	NCBI	SAMN29052025	PRJNA848370	GCA_029761555.1	GCF_029761555.1	Contig	2.2376	37.5	99.24	0.38	Asia	China: Shandong	Bovines	Bovine mastitis milk	2021
MS036	Shandong-M-36	NCBI	SAMN29052031	PRJNA848370	GCA_029761675.1	GCF_029761675.1	Contig	2.08816	37.5	99.24	0	Asia	China: Shandong	Bovines	Bovine mastitis milk	2021
MS037	Shandong-M-37	NCBI	SAMN29052032	PRJNA848370	GCA_029761695.1	GCF_029761695.1	Contig	2.24278	37.5	100	0.38	Asia	China: Shandong	Bovines	Bovine mastitis milk	2021
MS038	Shanxi-A-01	NCBI	SAMN29051996	PRJNA848370	GCA_029761005.1	GCF_029761005.1	Contig	2.14771	37.5	99.62	0.19	Asia	China: Shanxi	Bovines	Bovine mastitis milk	2018
MS039	Shanxi-J-24	NCBI	SAMN29052019	PRJNA848370	GCA_029761435.1	GCF_029761435.1	Contig	2.31649	37.5	99.62	0	Asia	China: Shanxi	Bovines	Bovine mastitis milk	2020
MS040	Shanxi-J-25	NCBI	SAMN29052020	PRJNA848370	GCA_029761475.1	GCF_029761475.1	Contig	2.19435	37.5	99.62	0.19	Asia	China: Shanxi	Bovines	Bovine mastitis milk	2020
MS041	LMG 30663 (type strain)	NCBI	SAMD00298582	PRJDB7793	GCA_018403725.1	GCF_018403725.1	Contig	2.34796	37.6	99.62	0.57	Asia	India	Bovines	Wild gaur (bos gaurus) dung	missing
MS042	I113	NCBI	SAMN02471889	PRJNA174282	GCA_000305975.1	GCF_000305975.1	Contig	2.17873	37.9	100	0	Europe	Italy	Others	Italian pork susage	2005
MS043	L5	this work	na	PRJNA1074855	na	na	Contig	2.01693	37.88	100	0	Asia	China: Hong Kong	Human infection	Blood culture isolate	2019
MS044	AF101-03	NCBI	SAMN31807758	PRJNA903559	GCA_027687305.1	GCF_027687305.1	Scaffold	2.11219	38	83.52	0.19	Asia	China: Shenzhen	Human fecal		2014
MS045	AM113-91	NCBI	SAMN31809034	PRJNA903559	GCA_027672555.1	GCF_027672555.1	Scaffold	2.14663	37.9	91.77	0	Asia	China: Shenzhen	Human fecal		2014
MS046	TM115-50	NCBI	SAMN31809407	PRJNA903559	GCA_027677945.1	GCF_027677945.1	Scaffold	2.15207	37.8	86.24	0	Asia	China: Shenzhen	Human fecal		2014
MS047	I4/6O	NCBI	SAMN22883097	PRJNA777811	GCA_023822125.1	GCF_023822125.1	Complete	2.42	37.59	99.62	0.19	Europe	Czech Republic: Olomouc	Others	Digestive tract of a Zophobas atratus larvae	2019
MS048	122061	NCBI	SAMD00046983	PRJDB4555	GCA_002355575.1	GCF_002355575.1	Complete	2.00011	38.1748	100	0	Asia	Japan: Oita	Others	Yellowtail, diseased	2012
MS049	13DB24910	NCBI	SAMN10312066	PRJNA497768	GCA_011365225.1	GCF_011365225.1	Contig	1.99738	38	99.62	0.19	Asia	Singapore	Human infection	Blood culture isolate	2013
MS050	14DM12426	NCBI	SAMN10266048	PRJNA497768	GCA_011365105.1	GCF_011365105.1	Contig	2.11552	37.8	100	0.19	Asia	Singapore	Human infection	human finger lacerated wound	2014
MS051	15CT2	NCBI	SAMN10318953	PRJNA497768	GCA_011365165.1	GCF_011365165.1	Contig	2.08617	37.9	100	0.57	Asia	Singapore	Others	Fish, bihead carp	2015
MS052	FISHB	NCBI	SAMN10318960	PRJNA497768	GCA_011365125.1	na	Contig	2.08373	38	99.62	0	Asia	Singapore	Others	Fish	2013
MS053	NBRC 109475 (type strain)	NCBI	SAMD00298583	PRJDB7793	GCA_018403745.1	GCF_018403745.1	Contig	2.11728	37.9	99.62	0	Asia	Taiwan	Others	Food (fermented broccoli)	missing
MS054	Pa-2	NCBI	SAMN33386793	PRJNA937008	GCA_028993695.1	GCF_028993695.1	Complete Genome	2.17682	38.5	100	0	Asia	China: Beijing	Others	Food (fermented pitaya juice)	2018
MS055	ZB-1	NCBI	SAMN34370978	PRJNA961846	GCA_029911905.1	GCF_029911905.1	Scaffold	1.95541	38.5	100	0	Asia	China: Fuzhou	Others	Fish (Larimichthys crocea)	2022
MS056	B974	NCBI	SAMN28984273	PRJNA848114	GCA_024125485.1	GCF_024125485.1	Contig	2.03	38.6	100	0	Asia	China: Hangzhou	Human fecal		2022
MS057	LG728	NCBI	SAMN18086910	PRJNA705383	GCA_017309485.1	GCF_017309485.1	Complete	2.13039	38.6487	100	0.57	Asia	China: Hangzhou	Human fecal		2019
MS058	LG791	NCBI	SAMN18086911	PRJNA705383	GCA_017309505.1	GCF_017309505.1	Complete	2.01417	38.6577	100	0	Asia	China: Hangzhou	Human fecal		2019
MS059	L2	this work	na	PRJNA1074855	na	na	Contig	1.98072	38.54	100	0.38	Asia	China: Hong Kong	Human infection	Blood culture isolate	2018
MS060	L7	this work	na	PRJNA1074855	5572B9_S1	na	Contig	1.90335	38.73	100	0.19	Asia	China: Hong Kong	Human infection	Blood culture isolate	2021
MS061	AM109-103	NCBI	SAMN31808719	PRJNA903559	GCA_027658615.1	GCF_027658615.1	Scaffold	1.89267	38.8	80.75	0	Asia	China: Shenzhen	Human fecal		2014
MS062	AM17-43	NCBI	SAMN31809051	PRJNA903559	GCA_027672185.1	GCF_027672185.1	Scaffold	2.03922	38.7	97.32	0	Asia	China: Shenzhen	Human fecal		2014
MS063	TM115-237	NCBI	SAMN31809386	PRJNA903559	GCA_027678525.1	GCF_027678525.1	Scaffold	2.20638	38.2	82.31	0	Asia	China: Shenzhen	Human fecal		2014
MS064	TM115-31	NCBI	SAMN31809399	PRJNA903559	GCA_027678125.1	GCF_027678125.1	Scaffold	2.01202	38.6	80.53	0	Asia	China: Shenzhen	Human fecal		2014
MS065	TM115-54	NCBI	SAMN31809408	PRJNA903559	GCA_027677925.1	GCF_027677925.1	Scaffold	1.98967	38.5	84.85	0	Asia	China: Shenzhen	Human fecal		2014
MS066	RTCLI04	NCBI	SAMN10518796	PRJNA508270	GCA_006782925.1	GCF_006782925.1	Contig	2.05489	38.6	100	0	Asia	India: Uttarakhand	Rainbow trout	lower intestine, lactococcosis, morribund	2015
MS067	Tac2	NCBI	SAMN02471886	PRJNA174284	GCA_000305995.1	GCF_000305995.1	Contig	2.24286	38.2	100	0.76	Europe	Italy	Others	Food (turkey meat)	2009
MS068	1683	NCBI	SAMN33475907	PRJNA939412	GCA_029339845.1	GCF_029339845.1	Contig	2.12841	38	99.62	0.76	Europe	Italy	Rainbow trout	Rainbow trout	1997
MS069	1691-2	NCBI	SAMN33475908	PRJNA939412	GCA_029339875.1	GCF_029339875.1	Contig	2.12634	38	99.62	0.76	Europe	Italy	Rainbow trout	Rainbow trout	1997
MS070	Lg9	NCBI	SAMN02471888	PRJNA73567	GCA_000236535.3	GCF_000236535.2	Contig	2.08227	38.5	99.52	1.53	Europe	Italy	Rainbow trout	Oncorhynchus mykiss	2000
MS071	UNIUD074	NCBI	SAMN02471926	PRJNA66291	GCA_000212475.2	GCF_000212475.1	Contig	2.17147	38.7	99.24	0	Europe	Italy: Udine	Rainbow trout	Rainbow trout, diseased	missing
MS072	ATCC49156 (type strain)	NCBI	SAMD00060911	PRJDA18705	GCA_000269925.1	GCF_000269925.1	Complete	1.95013	38.8	100	0	Asia	Japan	Others	Yellowtail, diseased	1974
MS073	Lg2	NCBI	SAMD00060912	PRJDA18707	GCA_000269945.1	GCF_000269945.1	Complete	1.96396	38.8	100	0	Asia	Japan	Others	Fish, yellowtail, diseased	2002
MS074	MS210922A	NCBI	SAMD00496712	PRJDB13734	GCA_026073035.1	GCF_026073035.1	Complete	2	38.9	100	0	Asia	Japan: Baiyun Guangzhou	Others	Fish (Seriola dumerili), greater amberjack	2021
MS075	lg38	NCBI	SAMD00228903	PRJDB9871	GCA_013374035.1	GCF_013374035.1	Scaffold	2.24305	38.4	100	0.57	Asia	Japan: okinawa	Others	Okinawan-style tofu	2017
MS076	INF126	NCBI	SAMN19004952	PRJNA727069	GCA_018348525.1	GCF_018348525.1	Contig	2.23962	38.5	100	0.57	Europe	Montenegro	Others	Cheese	2019
MS077	IBB3403	NCBI	SAMN08793958	PRJNA445601	GCA_021329025.1	GCF_021329025.1	Complete	2.18964	38.3814	100	0.57	Europe	Poland	Bovines	Bovine	2013
MS078	TILSE2	NCBI	SAMN10318961	PRJNA497768	GCA_011365045.1	GCF_011365045.1	Contig	2.1512	38.7	100	0	Asia	Singapore	Others	Fish (Tilapia)	2015
MS079	TILSE6	NCBI	SAMN10266056	PRJNA497768	GCA_011365245.1	GCF_011365245.1	Contig	2.1746	38.6	100	0	Asia	Singapore	Others	Fish (Tilapia)	2015
MS080	JJJN1	NCBI	SAMN08435054	PRJNA432118	GCA_004328725.1	GCF_004328725.1	Complete	1.96593	38.8	99.62	0	Asia	South Korea: Jeju	Others	Fish, So-iuy mullet, tissue	2017
MS081	1181	NCBI	SAMN33475906	PRJNA939412	GCA_029339895.1	GCF_029339895.1	Contig	2.09163	38.5	100	0	Europe	Spain	Rainbow trout	Rainbow trout	1996
MS082	23-3-92	NCBI	SAMN33475905	PRJNA939412	GCA_029339915.1	GCF_029339915.1	Contig	2.08488	38.5	100	0.38	Europe	Spain	Rainbow trout	Rainbow trout	1992
MS083	IPLA31405	NCBI	SAMN02470077	PRJNA161657	GCA_000269705.1	GCF_000269705.1	Contig	2.05231	38.5	100	0	Europe	Spain: Asturias	Others	Cheese	2008
MS084	Lg-Granada	NCBI	SAMN21462875	PRJNA763925	GCA_020341655.1	GCF_020341655.1	Complete	2.14962	38.5824	100	0	Europe	Spain: Granada	Human infection	mitral valve, died from endocarditis	2015
MS085	OS-37	NCBI	SAMN26808696	PRJNA817797	GCA_022698225.1	GCF_022698225.1	Contig	2.16	38.4	99.24	0.57	Europe	Turkey: Mugla	Rainbow trout	spleen	2013
MS086	FDAARGOS_929 (type strain)	NCBI	SAMN13450459	PRJNA231221	GCA_016026695.1	GCF_016026695.1	Complete	2.08434	38.627	100	0.19	Europe	UK	Bovines	Bovine mastitis milk	1984
MS087	M79	NCBI	SAMN05216438	PRJEB17458	GCA_900114555.1	GCF_900114555.1	Scaffold	2.16016	38.6	100	0.19	North America	unknown	Bovines	Rumen	missing
MS088	1001287H_170206_H11	NCBI	SAMN15532951	PRJNA637878	GCA_015548535.1	GCF_015548535.1	Contig	2.02241	38.7	100	0	North America	USA	Human fecal		2017
MS089	1001287st1_H2_1001287H_170206	NCBI	SAMN31322673	PRJNA880610	GCA_028322745.1	GCF_028322745.1	Contig	2.12679	39.1	83.84	0.72	North America	USA	Human fecal		2017
MS090	240-88	NCBI	SAMN34718531	PRJNA967699	GCA_030211295.1	GCF_030211295.1	Contig	2.1	38.5	100	0	North America	USA	Human infection	Human urine	1988
MS091	Alexii-11_2	NCBI	SAMN31228655	PRJNA889002	GCA_025908235.1	GCF_025908235.1	Complete	2.1	38.1	100	0.24	North America	USA: Georgia	Others	Insect (cricket), Gryllodes sigillatus, gut	2018
MS092	Alexii-6_2	NCBI	SAMN31228647	PRJNA889001	GCA_025908255.1	GCF_025908255.1	Complete	2.11	38.1	100	0.24	North America	USA: Georgia	Others	Insect (cricket), Gryllodes sigillatus, gut	2018
MS093	FDAARGOS_1002	NCBI	SAMN16357171	PRJNA231221	GCA_016127375.1	GCF_016127375.1	Complete	2.29216	37.8119	100	0.57	Africa	Algeria: Guelma	Others	DSM29394=M14, Algerian fermented milk	2013
MS094	LSSP153	NCBI	SAMN26111052	PRJNA808828	GCA_022427765.1	GCF_022427765.1	Contig	2.18226	37.8	99.62	0.19	Asia	China: Guangdong	Others	Swine joint (Sus Scrofa), diseased	2017
MS095	CF11	NCBI	SAMN13196990	PRJNA587631	GCA_009662295.1	GCF_009662295.1	Complete	1.99772	38.2	99.62	0	Asia	China: Guangzhou	Human fecal		2018
MS096	LG1074	NCBI	SAMN18086912	PRJNA705383	GCA_017309525.1	na	Complete	2.08	38.14	100	0	Asia	China: Hangzhou	Human fecal		2019
MS097	LG1267	NCBI	SAMN18086946	PRJNA705383	GCA_017309545.1	na	Complete	2.18	37.96	99.62	0	Asia	China: Hangzhou	Human fecal		2019
MS098	LG592	NCBI	SAMN18086908	PRJNA705383	GCA_017309625.1	na	Complete	2.16	37.93	99.62	0	Asia	China: Hangzhou	Human fecal		2019
MS099	LG606	NCBI	SAMN18086909	PRJNA705383	GCA_017309645.1	na	Complete	2.32	37.83	100	0.57	Asia	China: Hangzhou	Human fecal		2019
MS100	L1	this work	na	PRJNA1074855	na	na	Contig	2.11572	38.05	100	0.38	Asia	China: Hong Kong	Human infection	Blood culture isolate	2017
MS101	L3	this work	na	PRJNA1074855	na	na	Contig	2.00506	38.2	100	0.19	Asia	China: Hong Kong	Human infection	Blood culture isolate	2019
MS102	L4	this work	na	PRJNA1074855	na	na	Contig	1.9693	38.23	100	1.54	Asia	China: Hong Kong	Human infection	Blood culture isolate	2019
MS103	L6	this work	na	PRJNA1074855	na	na	Contig	2.03628	37.99	100	0	Asia	China: Hong Kong	Human infection	Blood culture isolate	2020
MS104	L8	this work	na	PRJNA1074855	na	na	Contig	2.02033	38.27	100	0.7	Asia	China: Hong Kong	Human infection	Blood culture isolate	2021
MS105	Hebei-B-22	NCBI	SAMN29052017	PRJNA848370	GCA_029761345.1	GCF_029761345.1	Contig	2.06532	38	100	0	Asia	China: Langfang	Bovines	Bovine	2021
MS106	AF01-4	NCBI	SAMN31807690	PRJNA903559	GCA_027688675.1	GCF_027688675.1	Scaffold	2.08628	38	90.61	0	Asia	China: Shenzhen	Human fecal		2014
MS107	AF01-4J	NCBI	SAMN31807692	PRJNA903559	GCA_027688655.1	GCF_027688655.1	Scaffold	2.09206	38	90.02	0	Asia	China: Shenzhen	Human fecal		2014
MS108	AF30-1	NCBI	SAMN31807917	PRJNA903559	GCA_027683745.1	GCF_027683745.1	Scaffold	2.01061	38.1	85.1	0	Asia	China: Shenzhen	Human fecal		2014
MS109	AF30-1A	NCBI	SAMN31807919	PRJNA903559	GCA_027683725.1	GCF_027683725.1	Scaffold	2.01934	38.1	85.96	0	Asia	China: Shenzhen	Human fecal		2014
MS110	AF30-7	NCBI	SAMN31807920	PRJNA903559	GCA_027683705.1	GCF_027683705.1	Scaffold	2.05644	38	84.48	0.19	Asia	China: Shenzhen	Human fecal		2014
MS111	AF30-8	NCBI	SAMN31807921	PRJNA903559	GCA_027683755.1	GCF_027683755.1	Scaffold	2.05717	38	85.19	0.19	Asia	China: Shenzhen	Human fecal		2014
MS112	AF92-02b2A	NCBI	SAMN31808413	PRJNA903559	GCA_027664815.1	GCF_027664815.1	Scaffold	1.97335	38.1	83.54	0	Asia	China: Shenzhen	Human fecal		2014
MS113	AM100_PB1O_LT_1D_2A	NCBI	SAMN31808603	PRJNA903559	GCA_027661005.1	GCF_027661005.1	Scaffold	1.9904	38.2	87.68	0.19	Asia	China: Shenzhen	Human fecal		2014
MS114	AM100_PBBO_1D_13A	NCBI	SAMN31808604	PRJNA903559	GCA_027660925.1	GCF_027660925.1	Scaffold	1.99107	38.2	87.31	0.19	Asia	China: Shenzhen	Human fecal		2014
MS115	AM102-01	NCBI	SAMN31808638	PRJNA903559	GCA_027660345.1	GCF_027660345.1	Scaffold	2.01337	38.1	88.88	0.19	Asia	China: Shenzhen	Human fecal		2014
MS116	AM102-03	NCBI	SAMN31808639	PRJNA903559	GCA_027660305.1	GCF_027660305.1	Scaffold	1.95318	38.2	87.99	0	Asia	China: Shenzhen	Human fecal		2014
MS117	AM102-08	NCBI	SAMN31808640	PRJNA903559	GCA_027660285.1	GCF_027660285.1	Scaffold	2.0036	38.1	88.72	0	Asia	China: Shenzhen	Human fecal		2014
MS118	AM102-100	NCBI	SAMN31808641	PRJNA903559	GCA_027660265.1	GCF_027660265.1	Scaffold	1.99349	38.1	85.7	0	Asia	China: Shenzhen	Human fecal		2014
MS119	AM102-103	NCBI	SAMN31808643	PRJNA903559	GCA_027660205.1	GCF_027660205.1	Scaffold	1.9545	38.2	89.63	0	Asia	China: Shenzhen	Human fecal		2014
MS120	AM102-18	NCBI	SAMN31808652	PRJNA903559	GCA_027660055.1	GCF_027660055.1	Scaffold	2.01559	38	87.48	0.38	Asia	China: Shenzhen	Human fecal		2014
MS121	AM102-31	NCBI	SAMN31808654	PRJNA903559	GCA_027659985.1	GCF_027659985.1	Scaffold	2.00274	38.1	89.58	0.19	Asia	China: Shenzhen	Human fecal		2014
MS122	AM102-42	NCBI	SAMN31808657	PRJNA903559	GCA_027659945.1	GCF_027659945.1	Scaffold	1.96117	38.1	88.96	0	Asia	China: Shenzhen	Human fecal		2014
MS123	AM102-53	NCBI	SAMN31808660	PRJNA903559	GCA_027659905.1	GCF_027659905.1	Scaffold	1.9925	38.1	82.46	0.19	Asia	China: Shenzhen	Human fecal		2014
MS124	AM102-72	NCBI	SAMN31808664	PRJNA903559	GCA_027659805.1	GCF_027659805.1	Scaffold	2.02245	38.1	87.68	4	Asia	China: Shenzhen	Human fecal		2014
MS125	AM102-87	NCBI	SAMN31808669	PRJNA903559	GCA_027659725.1	GCF_027659725.1	Scaffold	2.00529	38.1	88.31	0	Asia	China: Shenzhen	Human fecal		2014
MS126	AM102-90	NCBI	SAMN31808670	PRJNA903559	GCA_027659705.1	GCF_027659705.1	Scaffold	2.12012	38	88.49	0	Asia	China: Shenzhen	Human fecal		2014
MS127	AM109-66	NCBI	SAMN31808736	PRJNA903559	GCA_027722525.1	GCF_027722525.1	Scaffold	1.98188	38.1	85.19	0.19	Asia	China: Shenzhen	Human fecal		2014
MS128	AM113-08	NCBI	SAMN31808951	PRJNA903559	GCA_027674385.1	GCF_027674385.1	Scaffold	1.9994	38.1	79.81	0	Asia	China: Shenzhen	Human fecal		2014
MS129	AM113-153	NCBI	SAMN31808974	PRJNA903559	GCA_027673845.1	GCF_027673845.1	Scaffold	2.01416	38	79.69	0	Asia	China: Shenzhen	Human fecal		2014
MS130	AM113-58	NCBI	SAMN31809016	PRJNA903559	GCA_027672945.1	GCF_027672945.1	Scaffold	2.04196	38.1	86.96	0	Asia	China: Shenzhen	Human fecal		2014
MS131	AM113-83	NCBI	SAMN31809030	PRJNA903559	GCA_027672625.1	GCF_027672625.1	Scaffold	1.99344	38.1	93.97	0	Asia	China: Shenzhen	Human fecal		2014
MS132	AM13-9	NCBI	SAMN09734802	PRJNA482748	GCA_003433825.1	GCF_003433825.1	Scaffold	1.98236	38.3	99.62	0	Asia	China: Shenzhen	Human fecal		2013
MS133	OF05-15BHA	NCBI	SAMN31809637	PRJNA903559	GCA_027694895.1	GCF_027694895.1	Scaffold	2.05511	38	81.95	0	Asia	China: Shenzhen	Human fecal		2014
MS134	TM115-103	NCBI	SAMN31809324	PRJNA903559	GCA_027680185.1	GCF_027680185.1	Contig	1.94749	38.1	86.83	0	Asia	China: Shenzhen	Human fecal		2014
MS135	TM115-113	NCBI	SAMN31809331	PRJNA903559	GCA_027679785.1	GCF_027679785.1	Scaffold	1.90823	38.2	83.35	0	Asia	China: Shenzhen	Human fecal		2014
MS136	TM115-13	NCBI	SAMN31809341	PRJNA903559	GCA_027679575.1	GCF_027679575.1	Scaffold	2.06008	37.9	79.08	0	Asia	China: Shenzhen	Human fecal		2014
MS137	TM115-188	NCBI	SAMN31809364	PRJNA903559	GCA_027679145.1	GCF_027679145.1	Scaffold	2.01632	38	87.04	0	Asia	China: Shenzhen	Human fecal		2014
MS138	TM115-189	NCBI	SAMN31809365	PRJNA903559	GCA_027679105.1	GCF_027679105.1	Scaffold	2.20116	37.8	97.26	0	Asia	China: Shenzhen	Human fecal		2014
MS139	TM115-29	NCBI	SAMN31809398	PRJNA903559	GCA_027678165.1	GCF_027678165.1	Scaffold	2.18241	37.7	84.08	0	Asia	China: Shenzhen	Human fecal		2014
MS140	TM115-78	NCBI	SAMN31809414	PRJNA903559	GCA_027677805.1	GCF_027677805.1	Scaffold	1.94781	38.1	87.86	0	Asia	China: Shenzhen	Human fecal		2014
MS141	TM115-81	NCBI	SAMN31809416	PRJNA903559	GCA_027677745.1	GCF_027677745.1	Scaffold	2.09658	37.9	82.96	0.19	Asia	China: Shenzhen	Human fecal		2014
MS142	TM115-85	NCBI	SAMN31809418	PRJNA903559	GCA_027677625.1	GCF_027677625.1	Scaffold	2.01497	38	84.61	0	Asia	China: Shenzhen	Human fecal		2014
MS143	TM115-95	NCBI	SAMN31809424	PRJNA903559	GCA_027677405.1	GCF_027677405.1	Scaffold	2.07884	37.9	76.41	0	Asia	China: Shenzhen	Human fecal		2014
MS144	LZys1	NCBI	SAMN15042442	PRJNA635518	GCA_013302995.1	GCF_013302995.1	Contig	1.98577	38.1	100	0	Asia	China: Sichuan	Human fecal		2019
MS145	B18	NCBI	SAMN22882844	PRJNA777805	GCA_023822105.1	GCF_023822105.1	Complete	2.03	38.4	100	0.19	Europe	Czech Republic	Human fecal	Sus scrofa	2019
MS146	LG4	NCBI	SAMN22883174	PRJNA777815	GCA_023822145.1	na	Complete	2.51	37.53	99.62	0.64	Europe	Czech Republic: Olomouc	Others	Mammal fecal sample, Golden lion tamarin	2020
MS147	DSM109777	NCBI	SAMEA13256550	PRJEB50452	GCA_932750875.1	GCF_932750875.1	Contig	2.20346	37.8	100	0	Europe	Germany	Others	Mouse intestine	2019
MS148	LG1	NCBI	SAMN30842236	PRJNA522680	GCA_025798325.1	GCF_025798325.1	Contig	2.27	39.1	100	1.16	Europe	Greece	Rainbow trout	Oncorhynchus mykiss, liver, suffering from lactococosis, fish farming	2010
MS149	LG3	NCBI	SAMN30843415	PRJNA522680	GCA_025798355.1	GCF_025798355.1	Contig	2.11	38	100	0	Europe	Greece	Rainbow trout	Oncorhynchus mykiss, suffering from lactococosis, fish farming	2010
MS150	LG5	NCBI	SAMN30843416	PRJNA522680	GCA_025798385.1	GCF_025798385.1	Contig	2.09	38	100	0	Europe	Greece	Rainbow trout	Oncorhynchus mykiss, suffering from lactococosis, fish farming	2010
MS151	LG6	NCBI	SAMN30843424	PRJNA522680	GCA_025798405.1	GCF_025798405.1	Contig	2.09	38	100	0	Europe	Greece	Rainbow trout	Oncorhynchus mykiss, suffering from lactococosis, fish farming	2010
MS152	LG_SAV_20	NCBI	SAMN10948636	PRJNA522680	GCA_004308195.1	GCF_004308195.1	Scaffold	2.07901	38.1	98.85	1.91	Europe	Greece: Serres	Rainbow trout	Rainbow trout, diseased	2007
MS153	HG248	NCBI	SAMN30076184	PRJNA864613	GCA_024723415.1	GCF_024723415.1	Contig	2.01	38	100	0	Asia	India: Pune	Human fecal		2012
MS154	RJAA.1	NCBI	SAMN09762690	PRJNA484321	GCA_014830225.1	GCF_014830225.1	Contig	2.06999	38	100	0	Asia	India: Rajasthan	Human fecal		2013
MS155	04-8782	NCBI	SAMN33475917	PRJNA939412	GCA_029339675.1	GCF_029339675.1	Contig	2.09333	38	100	0.19	Asia	Israel	Rainbow trout	Rainbow trout	2004
MS156	TB25	NCBI	SAMN02471887	PRJNA73569	GCA_000236515.3	GCF_000236515.2	Contig	2.00889	38.1	100	0.57	Europe	Italy	Others	Cheese	2001
MS157	OPBG_LG1	NCBI	SAMEA12289652	PRJEB50029	SRA: ERS9886494	na	Contig	2.03673	38.25	100	0.95	Europe	Italy: Lazio	Human infection	Immunocompromised patient, sepsis, recovered	2020
MS158	OPBG_LG2	NCBI	SAMEA12289653	PRJEB50029	SRA: ERS9886495	na	Contig	2.03221	38.21	100	0.39	Europe	Italy: Lazio	Human infection	Immunocompromised patient, sepsis, recovered	2020
MS159	OPBG_LG3	NCBI	SAMEA12289654	PRJEB50029	SRA: ERS9886496	na	Contig	2.02765	38.18	100	0.25	Europe	Italy: Lazio	Human infection	Immunocompromised patient, sepsis, recovered	2020
MS160	HMLB20	NCBI	SAMN25529516	PRJNA802322	GCA_022048985.1	GCF_022048985.1	Scaffold	2.17747	37.8	100	0.19	Asia	Kazakhstan: Nur-Sultan	Human fecal		2019
MS161	KS1546	NCBI	SAMN04521255	PRJNA290549	GCA_003025215.1	GCF_003025215.1	Contig	2.17544	37.8	100	0.76	Europe	Kosovo	Bovines	Cow milk	2012
MS162	FDAARGOS_1063	NCBI	SAMN16357232	PRJNA231221	GCA_016128255.1	GCF_016128255.1	Complete	2.21307	37.7922	100	0.19	Missing	missing	Bovines	Bovine mastitis milk	missing
MS163	FDAARGOS_1062	NCBI	SAMN16357231	PRJNA231221	GCA_016128155.1	GCF_016128155.1	Complete	2.03467	38.4	100	0.19	Missing	missing	Others	Milk	missing
MS164	INF110	NCBI	SAMN19004951	PRJNA727069	GCA_018348575.1	GCF_018348575.1	Contig	2.16355	37.9	99.62	0	Europe	Montenegro	Others	Cheese	2019
MS165	B1726	NCBI	SAMN27069516	PRJNA821406	GCA_023499275.1	GCF_023499275.1	Complete	2.10626	38.1	100	0	Europe	Norway: Oslo	Others	Fermented fruit, balsam pear	2017
MS166	972-95	NCBI	SAMN33475928	PRJNA939412	GCA_029339425.1	GCF_029339425.1	Contig	2.06699	38	100	0	Europe	Portuagl	Rainbow trout	Rainbow trout	1995
MS167	12DB22928	NCBI	SAMN10312041	PRJNA497768	GCA_011365265.1	GCF_011365265.1	Contig	2.02229	38.1	99.62	0.19	Asia	Singapore	Human infection	Blood culture isolate	2012
MS168	16DB44798	NCBI	SAMN10312067	PRJNA497768	GCA_011365195.1	GCF_011365195.1	Contig	1.97414	38.1	100	0	Asia	Singapore	Human infection	Blood culture isolate	2016
MS169	18DB43829	NCBI	SAMN10266055	PRJNA497768	GCA_011365285.1	GCF_011365285.1	Contig	2.19825	37.8	100	0	Asia	Singapore	Human infection	mixed culture, recurrent bacteraemia, recovered	2018
MS170	14FISH1	NCBI	SAMN10312068	PRJNA497768	GCA_011365185.1	GCF_011365185.1	Contig	1.98124	38.1	100	0.38	Asia	Singapore	Others	Fish, cobia	2014
MS171	Lg-ilsanpaik-gs201105	NCBI	SAMN02951679	PRJNA257444	GCA_000978865.1	GCF_000978865.1	Contig	1.95888	38.1	100	0	Asia	South Korea: Goyang	Human infection	acute acalculous cholecystitis patient gall bladder	2011
MS172	21881	NCBI	SAMN02469656	PRJNA63669	GCA_000205485.2	GCF_000205485.1	Contig	2.1643	37.9	100	0	Europe	Spain	Human infection	Blood culture isolate	missing
MS173	8831	NCBI	SAMN02469657	PRJNA59787	GCA_000213885.2	GCF_000213885.1	Contig	2.08593	38	100	0	Europe	Spain	Rainbow trout	Oncorhynchus mykiss, suffering from lactococosis	missing
MS174	00-5011	NCBI	SAMN33475913	PRJNA939412	GCA_029339815.1	GCF_029339815.1	Contig	2.09084	38	100	0	Europe	Spain	Rainbow trout	Rainbow trout	2000
MS175	01-5306	NCBI	SAMN33475914	PRJNA939412	GCA_029339695.1	GCF_029339695.1	Contig	2.08557	38	100	0	Europe	Spain	Rainbow trout	Rainbow trout	2001
MS176	02-6071	NCBI	SAMN33475915	PRJNA939412	GCA_029339685.1	GCF_029339685.1	Contig	2.09504	38	100	0	Europe	Spain	Rainbow trout	Rainbow trout	2002
MS177	03-8568	NCBI	SAMN33475916	PRJNA939412	GCA_029339735.1	GCF_029339735.1	Contig	2.09233	38	100	0	Europe	Spain	Rainbow trout	Rainbow trout	2003
MS178	1336	NCBI	SAMN33475912	PRJNA939412	GCA_029339785.1	GCF_029339785.1	Contig	2.09063	38	100	0	Europe	Spain	Rainbow trout	Rainbow trout	1996
MS179	1758	NCBI	SAMN33475929	PRJNA939412	GCA_029339435.1	GCF_029339435.1	Contig	2.09922	38	100	0	Europe	Spain	Rainbow trout	Rainbow trout	1998
MS180	970	NCBI	SAMN33475911	PRJNA939412	GCA_029339755.1	GCF_029339755.1	Contig	2.09154	38	100	0	Europe	Spain	Rainbow trout	Rainbow trout	1995
MS181	BA05-00402	NCBI	SAMN33475919	PRJNA939412	GCA_029339655.1	GCF_029339655.1	Contig	2.09157	38	100	0	Europe	Spain	Rainbow trout	Rainbow trout	2005
MS182	BA06-02795	NCBI	SAMN33475920	PRJNA939412	GCA_029339615.1	GCF_029339615.1	Contig	2.09738	38	100	0	Europe	Spain	Rainbow trout	Rainbow trout	2006
MS183	CP1	NCBI	SAMN33475909	PRJNA939412	GCA_029339835.1	GCF_029339835.1	Contig	2.1013	38	100	1.15	Europe	Spain	Rainbow trout	Rainbow trout	1991
MS184	CP2	NCBI	SAMN33475910	PRJNA939412	GCA_029339775.1	GCF_029339775.1	Contig	2.08568	37.5	100	0	Europe	Spain	Rainbow trout	Rainbow trout	1993
MS185	DICM09-00230	NCBI	SAMN33475922	PRJNA939412	GCA_029339555.1	GCF_029339555.1	Contig	2.08612	38	100	0	Europe	Spain	Rainbow trout	Rainbow trout	2009
MS186	DICM11-00507	NCBI	SAMN33475923	PRJNA939412	GCA_029339525.1	GCF_029339525.1	Contig	2.08987	38	100	0	Europe	Spain	Rainbow trout	Rainbow trout	2011
MS187	DICM12-00820	NCBI	SAMN33475924	PRJNA939412	GCA_029339515.1	GCF_029339515.1	Contig	2.10651	38	100	0.19	Europe	Spain	Rainbow trout	Rainbow trout	2012
MS188	DICM15-00195	NCBI	SAMN33475925	PRJNA939412	GCA_029339535.1	GCF_029339535.1	Contig	2.09026	38	100	0.19	Europe	Spain	Rainbow trout	Rainbow trout	2015
MS189	ICM07-00732	NCBI	SAMN33475921	PRJNA939412	GCA_029339595.1	GCF_029339595.1	Contig	2.09934	38	100	0.38	Europe	Spain	Rainbow trout	Rainbow trout	2007
MS190	ICM16-00935	NCBI	SAMN33475926	PRJNA939412	GCA_029339485.1	GCF_029339485.1	Contig	2.09666	38	100	0	Europe	Spain	Rainbow trout	Rainbow trout	2016
MS191	ICM17-00285	NCBI	SAMN33475927	PRJNA939412	GCA_029339445.1	GCF_029339445.1	Contig	2.0444	38	100	0.19	Europe	Spain	Rainbow trout	Rainbow trout	2017
MS192	P04-8864	NCBI	SAMN33475918	PRJNA939412	GCA_029339605.1	GCF_029339605.1	Contig	2.09794	38	100	0	Europe	Spain	Rainbow trout	Rainbow trout	2004
MS193	D185	NCBI	SAMN31062450	PRJNA885004	GCA_027857135.1	GCF_027857135.1	Contig	2.05781	38.1	95.37	0	Europe	Turkey	Rainbow trout	Rainbow trout	2019
MS194	D375	NCBI	SAMN31088514	PRJNA885389	GCA_025599035.1	GCF_025599035.1	Contig	2.08	38.1	100	0	Europe	Turkey	Rainbow trout	Oncorhynchus mykiss	2020
MS195	LG10	NCBI	SAMN32789055	PRJNA925329	GCA_028564775.1	GCF_028564775.1	Contig	2.01476	38	100	0	Europe	Turkey	Rainbow trout	Rainbow trout	2017
MS196	Lg-per	NCBI	SAMN29328686	PRJNA852419	GCA_024515995.1	GCF_024515995.1	Contig	2.03	38.1	100	0	Europe	Turkey	Rainbow trout	Rainbow trout, diseased	2011
MS197	Y-LG1	NCBI	SAMN32789117	PRJNA925332	GCA_028564755.1	GCF_028564755.1	Contig	2.05783	38	100	0	Europe	Turkey	Rainbow trout	Rainbow trout	2016
MS198	Lp001	NCBI	SAMN30227446	PRJNA868169	GCA_024704965.1	GCF_024704965.1	Contig	2.03	38.1	100	0	Europe	Turkey: Mugla	Rainbow trout	Rainbow trout	2020
MS199	S-39	NCBI	SAMN26808700	PRJNA817800	GCA_022698205.1	GCF_022698205.1	Contig	2.01895	38.2	100	0	Europe	Turkey: Mugla	Rainbow trout	Rainbow trout kidney	2014
MS200	1001095IJ_161003_C7	NCBI	SAMN15533155	PRJNA637878	GCA_015667625.1	GCF_015667625.1	Scaffold	2.28404	37.8	100	0.19	North America	USA	Human fecal		2016
MS201	1001095st1_E6_1001095IJ_161003	NCBI	SAMN31322670	PRJNA880610	GCA_028368025.1	GCF_028368025.1	Scaffold	2.25281	37.8	92.17	0	North America	USA	Human fecal		2016
MS202	1001262st1_A8_1001262B_160229	NCBI	SAMN31322671	PRJNA880610	GCA_028367735.1	GCF_028367735.1	Scaffold	2.08585	38	88.64	0.19	North America	USA	Human fecal		2016
MS203	1001262st1_C8_1001262B_160229	NCBI	SAMN31322672	PRJNA880610	GCA_028367755.1	GCF_028367755.1	Scaffold	2.10337	38	89.27	0	North America	USA	Human fecal		2016
MS204	1001713B170214_170313_F10	NCBI	SAMN15532907	PRJNA637878	GCA_015669815.1	GCF_015669815.1	Scaffold	1.99368	38.1	100	0.19	North America	USA	Human fecal		2017
MS205	1001713st1_B11_1001713B170214_170313	NCBI	SAMN31322674	PRJNA880610	GCA_028368695.1	GCF_028368695.1	Scaffold	1.99507	38.2	87.94	0	North America	USA	Human fecal		2017
MS206	1001713st1_G3_1001713B170214_170313	NCBI	SAMN31322675	PRJNA880610	GCA_028367745.1	GCF_028367745.1	Scaffold	2	38.2	85.68	0	North America	USA	Human fecal		2017
MS207	E11_m1001262Bd1_191214	NCBI	SAMN31322677	PRJNA880610	GCA_028367935.1	GCF_028367935.1	Scaffold	2.10181	38	80.43	0	North America	USA	Human fecal		2019
MS208	G6_m1001262Bd0_191120	NCBI	SAMN31322676	PRJNA880610	GCA_028367785.1	GCF_028367785.1	Scaffold	1.97182	38.2	90.79	0	North America	USA	Human fecal		2019
MS209	H10_m1001262Bd1_191214	NCBI	SAMN31322678	PRJNA880610	GCA_028367995.1	GCF_028367995.1	Scaffold	2.10178	38	81.38	0	North America	USA	Human fecal		2019
MS210	159469 (type strain)	NCBI	SAMN06284381	PRJNA369280	GCA_002154895.1	GCF_002154895.1	Contig	2.39718	37.7	99.62	0	North America	USA	Others	Diseased mammal, Sugar glider abscess	2016
MS211	PAQ102015-99	NCBI	SAMN04958039	PRJNA320828	GCA_001645775.1	GCF_001645775.1	Contig	2.06836	38	100	0	North America	USA: Washington	Rainbow trout	Rainbow trout, head kidney	2015
MS212	H10	NCBI	SAMN17181287	PRJNA688553	GCA_016620445.1	GCF_016620445.1	Contig	1.95904	38.3	100	0	North America	USA: Washington DC	Bovines	Ground beef	2018

## Sheet: Table S2
	Table S2. Identification obtained by Genome Taxonomy Database Toolkit (GTDB-Tk v2.3.2), Average Nucleotide Identity (FastANI) and digital DNA-DNA hybridization (dDDH)
Strain tag	Strain name	GTDB-Tk v2.3.2 identification	FastANI best match type strain	FastANI identification	FastANI %	FastANI coverage %	dDDH best match type strain	dDDH identification	dDDH %	dDDH 95% confidence interval
MS001	Gansu-H-11	L. formosensis	LMG30663	L. formosensis subsp. bovis	98.345	84.2105	LMG 30663	L. formosensis subsp. bovis	86.3	[83.7 - 88.6]
MS002	Gansu-H-12	L. formosensis	LMG30663	L. formosensis subsp. bovis	98.3309	81.8898	LMG 30663	L. formosensis subsp. bovis	86.3	[83.6 - 88.5]
MS003	B827	L. formosensis	LMG30663	L. formosensis subsp. bovis	98.4857	88.2948	LMG 30663	L. formosensis subsp. bovis	88.6	[86.1 - 90.6]
MS004	Hebei-B-02	L. formosensis	LMG30663	L. formosensis subsp. bovis	98.3704	84.5417	LMG 30663	L. formosensis subsp. bovis	86.3	[83.6 - 88.6]
MS005	Hebei-B-21	L. formosensis	LMG30663	L. formosensis subsp. bovis	98.2601	85.1296	LMG 30663	L. formosensis subsp. bovis	85.9	[83.2 - 88.2]
MS006	Hebei-B-38	L. formosensis	LMG30663	L. formosensis subsp. bovis	98.2166	83.2224	LMG 30663	L. formosensis subsp. bovis	85.9	[83.3 - 88.2]
MS007	Hebei-B-39	L. formosensis	LMG30663	L. formosensis subsp. bovis	98.481	83.3111	LMG 30663	L. formosensis subsp. bovis	88.5	[86.1 - 90.6]
MS008	Hebei-C-03	L. formosensis	LMG30663	L. formosensis subsp. bovis	98.2778	85.7143	LMG 30663	L. formosensis subsp. bovis	86.3	[83.7 - 88.6]
MS009	Hebei-E-05	L. formosensis	LMG30663	L. formosensis subsp. bovis	98.4571	86.7232	LMG 30663	L. formosensis subsp. bovis	88.2	[85.7 - 90.3]
MS010	Hebei-G-08	L. formosensis	LMG30663	L. formosensis subsp. bovis	98.5137	87.2521	LMG 30663	L. formosensis subsp. bovis	88.4	[85.9 - 90.5]
MS011	Hebei-G-09	L. formosensis	LMG30663	L. formosensis subsp. bovis	98.5773	87.0739	LMG 30663	L. formosensis subsp. bovis	88.4	[85.9 - 90.5]
MS012	Hebei-G-10	L. formosensis	LMG30663	L. formosensis subsp. bovis	98.5598	85.8741	LMG 30663	L. formosensis subsp. bovis	88.4	[85.9 - 90.5]
MS013	Hebei-L-31	L. formosensis	LMG30663	L. formosensis subsp. bovis	98.6049	85.1801	LMG 30663	L. formosensis subsp. bovis	88.9	[86.5 - 90.9]
MS014	Hebei-L-32	L. formosensis	LMG30663	L. formosensis subsp. bovis	98.5526	84.6154	LMG 30663	L. formosensis subsp. bovis	88.7	[86.3 - 90.8]
MS015	Hebei-L-33	L. formosensis	LMG30663	L. formosensis subsp. bovis	98.4027	80.0766	LMG 30663	L. formosensis subsp. bovis	88.4	[86.0 - 90.5]
MS016	Hebei-L-34	L. formosensis	LMG30663	L. formosensis subsp. bovis	98.5507	85.6346	LMG 30663	L. formosensis subsp. bovis	88.4	[85.9 - 90.5]
MS017	Hebei-L-35	L. formosensis	LMG30663	L. formosensis subsp. bovis	98.5539	83.5135	LMG 30663	L. formosensis subsp. bovis	88.5	[86.0 - 90.6]
MS018	LSSP106	L. formosensis	LMG30663	L. formosensis subsp. bovis	98.3065	82.9139	LMG 30663	L. formosensis subsp. bovis	85.6	[82.9 - 87.9]
MS019	InnerMongolia-D-04	L. formosensis	LMG30663	L. formosensis subsp. bovis	98.6591	87.8917	LMG 30663	L. formosensis subsp. bovis	89	[86.6 - 91.1]
MS020	InnerMongolia-F-06	L. formosensis	LMG30663	L. formosensis subsp. bovis	98.338	83.6436	LMG 30663	L. formosensis subsp. bovis	86.2	[83.5 - 88.5]
MS021	InnerMongolia-F-07	L. formosensis	LMG30663	L. formosensis subsp. bovis	98.3387	86.2881	LMG 30663	L. formosensis subsp. bovis	86.5	[83.9 - 88.8]
MS022	Ningxia-I-13	L. formosensis	LMG30663	L. formosensis subsp. bovis	98.5823	88.6463	LMG 30663	L. formosensis subsp. bovis	87.7	[85.1 - 89.8]
MS023	Ningxia-I-14	L. formosensis	LMG30663	L. formosensis subsp. bovis	98.4381	84.4049	LMG 30663	L. formosensis subsp. bovis	86.4	[83.7 - 88.6]
MS024	Ningxia-I-15	L. formosensis	LMG30663	L. formosensis subsp. bovis	98.4967	87.9536	LMG 30663	L. formosensis subsp. bovis	87.7	[85.1 - 89.8]
MS025	Ningxia-I-16	L. formosensis	LMG30663	L. formosensis subsp. bovis	98.601	88.0403	LMG 30663	L. formosensis subsp. bovis	88.4	[85.9 - 90.5]
MS026	Ningxia-I-17	L. formosensis	LMG30663	L. formosensis subsp. bovis	98.5693	85.9331	LMG 30663	L. formosensis subsp. bovis	88.2	[85.7 - 90.3]
MS027	Ningxia-I-18	L. formosensis	LMG30663	L. formosensis subsp. bovis	98.472	88.389	LMG 30663	L. formosensis subsp. bovis	87.7	[85.1 - 89.8]
MS028	Ningxia-I-19	L. formosensis	LMG30663	L. formosensis subsp. bovis	98.5889	88.4058	LMG 30663	L. formosensis subsp. bovis	87.7	[85.1 - 89.8]
MS029	Ningxia-I-20	L. formosensis	LMG30663	L. formosensis subsp. bovis	98.5174	86.3248	LMG 30663	L. formosensis subsp. bovis	87.7	[85.1 - 89.8]
MS030	Ningxia-I-23	L. formosensis	LMG30663	L. formosensis subsp. bovis	98.6411	86.4525	LMG 30663	L. formosensis subsp. bovis	88.3	[85.9 - 90.4]
MS031	Ningxia-I-26	L. formosensis	LMG30663	L. formosensis subsp. bovis	98.3131	82.3138	LMG 30663	L. formosensis subsp. bovis	87.5	[84.9 - 89.7]
MS032	Ningxia-I-27	L. formosensis	LMG30663	L. formosensis subsp. bovis	98.6566	85.8146	LMG 30663	L. formosensis subsp. bovis	88.2	[85.8 - 90.3]
MS033	Ningxia-I-28	L. formosensis	LMG30663	L. formosensis subsp. bovis	98.5475	86.8163	LMG 30663	L. formosensis subsp. bovis	88.3	[85.8 - 90.4]
MS034	Shandong-K-29	L. formosensis	LMG30663	L. formosensis subsp. bovis	98.2474	84.4173	LMG 30663	L. formosensis subsp. bovis	85.9	[83.3 - 88.2]
MS035	Shandong-K-30	L. formosensis	LMG30663	L. formosensis subsp. bovis	98.3311	84.1892	LMG 30663	L. formosensis subsp. bovis	85.9	[83.3 - 88.2]
MS036	Shandong-M-36	L. formosensis	LMG30663	L. formosensis subsp. bovis	98.7767	88.563	LMG 30663	L. formosensis subsp. bovis	88.7	[86.2 - 90.7]
MS037	Shandong-M-37	L. formosensis	LMG30663	L. formosensis subsp. bovis	98.4746	85.6948	LMG 30663	L. formosensis subsp. bovis	87.3	[84.7 - 89.5]
MS038	Shanxi-A-01	L. formosensis	LMG30663	L. formosensis subsp. bovis	98.5634	87.3938	LMG 30663	L. formosensis subsp. bovis	88.3	[85.8 - 90.4]
MS039	Shanxi-J-24	L. formosensis	LMG30663	L. formosensis subsp. bovis	98.3325	82.8309	LMG 30663	L. formosensis subsp. bovis	86.1	[83.5 - 88.4]
MS040	Shanxi-J-25	L. formosensis	LMG30663	L. formosensis subsp. bovis	98.3818	86.3071	LMG 30663	L. formosensis subsp. bovis	86.2	[83.6 - 88.5]
MS041	LMG 30663 (type strain)	L. formosensis	LMG 30663	L. formosensis subsp. bovis	100	99.2053	LMG 30663	L. formosensis subsp. bovis	100	[100.0 - 100.0]
MS042	I113	L. formosensis	LMG30663	L. formosensis subsp. bovis	98.4254	86.4215	LMG 30663	L. formosensis subsp. bovis	86.3	[83.6 - 88.5]
MS043	L5	L. formosensis	NBRC109475	L. formosensis subsp. formosensis	98.2546	86.6084	NBRC 109475	L. formosensis subsp. formosensis	84.9	[82.2 - 87.3]
MS044	AF101-03	L. formosensis	NBRC109475	L. formosensis subsp. formosensis	98.4485	87.8084	NBRC 109475	L. formosensis subsp. formosensis	86.5	[83.9 - 88.8]
MS045	AM113-91	L. formosensis	NBRC109475	L. formosensis subsp. formosensis	98.4988	87.2521	NBRC 109475	L. formosensis subsp. formosensis	87.6	[85.0 - 89.7]
MS046	TM115-50	L. formosensis	NBRC109475	L. formosensis subsp. formosensis	98.2819	86.771	NBRC 109475	L. formosensis subsp. formosensis	85.5	[82.8 - 87.8]
MS047	I4/6O	L. formosensis	NBRC109475	L. formosensis subsp. formosensis	97.4384	79.5511	NBRC 109475	L. formosensis subsp. formosensis	78.1	[75.1 - 80.8]
MS048	122061	L. formosensis	NBRC109475	L. formosensis subsp. formosensis	98.1821	88.7218	NBRC 109475	L. formosensis subsp. formosensis	85.4	[82.7 - 87.7]
MS049	13DB24910	L. formosensis	NBRC109475	L. formosensis subsp. formosensis	98.3928	90.5573	NBRC 109475	L. formosensis subsp. formosensis	86.6	[84.0 - 88.8]
MS050	14DM12426	L. formosensis	NBRC109475	L. formosensis subsp. formosensis	98.3876	87.8084	NBRC 109475	L. formosensis subsp. formosensis	86.4	[83.8 - 88.7]
MS051	15CT2	L. formosensis	NBRC109475	L. formosensis subsp. formosensis	98.4449	88.3481	NBRC 109475	L. formosensis subsp. formosensis	87.1	[84.6 - 89.3]
MS052	FISHB	L. formosensis	NBRC109475	L. formosensis subsp. formosensis	98.4701	87.5923	NBRC 109475	L. formosensis subsp. formosensis	87.4	[84.8 - 89.6]
MS053	NBRC 109475 (type strain)	L. formosensis	NBRC 109475	L. formosensis subsp. formosensis	100	99.8565	NBRC 109475	L. formosensis subsp. formosensis	100	[100.0 - 100.0]
MS054	Pa-2	L. garvieae	FDAARGOS_929	L. garvieae	98.0204	83.0345	DSM 20684	L. garvieae	87.6	[85.0 - 89.7]
MS055	ZB-1	L. garvieae	FDAARGOS_929	L. garvieae	98.405	92.0807	NBRC 100934	L. garvieae	88.1	[85.6 - 90.2]
MS056	B974	L. garvieae	FDAARGOS_929	L. garvieae	97.9911	87.8195	NBRC 100934	L. garvieae	86.1	[83.4 - 88.4]
MS057	LG728	L. garvieae	FDAARGOS_929	L. garvieae	98.0311	84.322	NBRC 100934	L. garvieae	85.8	[83.2 - 88.1]
MS058	LG791	L. garvieae	ATCC49156	L. garvieae	99.7659	92.9851	ATCC 49156	L. garvieae	99.1	[98.6 - 99.4]
MS059	L2	L. garvieae	ATCC49156	L. garvieae	99.7934	94.3368	ATCC 49156	L. garvieae	99.3	[98.8 - 99.5]
MS060	L7	L. garvieae	ATCC49156	L. garvieae	99.8622	96.7643	ATCC 49156	L. garvieae	99.4	[99.0 - 99.6]
MS061	AM109-103	L. garvieae	FDAARGOS_929	L. garvieae	98.2702	92.5203	NBRC 100934	L. garvieae	87.5	[85.0 - 89.7]
MS062	AM17-43	L. garvieae	FDAARGOS_929	L. garvieae	98.3313	88.9217	DSM 20684	L. garvieae	87.8	[85.2 - 89.9]
MS063	TM115-237	L. garvieae	FDAARGOS_929	L. garvieae	97.5534	83.4734	DSM 20684	L. garvieae	83.2	[80.4 - 85.7]
MS064	TM115-31	L. garvieae	ATCC49156	L. garvieae	99.4755	91.7178	ATCC 49156	L. garvieae	96.9	[95.7 - 97.7]
MS065	TM115-54	L. garvieae	ATCC49156	L. garvieae	99.5913	92	ATCC 49156	L. garvieae	97.3	[96.2 - 98.1]
MS066	RTCLI04	L. garvieae	FDAARGOS_929	L. garvieae	98.1013	87.5186	DSM 20684	L. garvieae	86.3	[83.6 - 88.5]
MS067	Tac2	L. garvieae	FDAARGOS_929	L. garvieae	97.7693	81.6501	DSM 20684	L. garvieae	83.2	[80.4 - 85.7]
MS068	1683	L. garvieae	FDAARGOS_929	L. garvieae	98.0091	86.4905	NBRC 100934	L. garvieae	85.5	[82.8 - 87.8]
MS069	1691-2	L. garvieae	FDAARGOS_929	L. garvieae	97.9742	86.0294	NBRC 100934	L. garvieae	85.6	[82.9 - 87.9]
MS070	Lg9	L. garvieae	FDAARGOS_929	L. garvieae	98.0239	87.2075	DSM 20684	L. garvieae	85.7	[83.0 - 88.0]
MS071	UNIUD074	L. garvieae	FDAARGOS_929	L. garvieae	97.8927	84.5722	NBRC 100934	L. garvieae	85.4	[82.7 - 87.7]
MS072	ATCC49156 (type strain)	L. garvieae	ATCC49156	L. garvieae	100	99.6923	ATCC 49156	L. garvieae	100	[100.0 - 100.0]
MS073	Lg2	L. garvieae	ATCC49156	L. garvieae	99.9601	98.4709	ATCC 49156	L. garvieae	99.9	[99.9 - 100.0]
MS074	MS210922A	L. garvieae	FDAARGOS_929	L. garvieae	98.3502	89.3871	DSM 20684	L. garvieae	88.1	[85.6 - 90.2]
MS075	lg38	L. garvieae	FDAARGOS_929	L. garvieae	98.3845	82.2069	DSM 20684	L. garvieae	89.5	[87.1 - 91.4]
MS076	INF126	L. garvieae	ATCC49156	L. garvieae	97.3747	80.9524	NBRC 100934	L. garvieae	81.1	[78.2 - 83.7]
MS077	IBB3403	L. garvieae	FDAARGOS_929	L. garvieae	97.3873	81.2071	NBRC 100934	L. garvieae	81.3	[78.4 - 83.9]
MS078	TILSE2	L. garvieae	FDAARGOS_929	L. garvieae	98.0457	83.0986	DSM 20684	L. garvieae	87.2	[84.6 - 89.3]
MS079	TILSE6	L. garvieae	FDAARGOS_929	L. garvieae	98.1107	82.7247	DSM 20684	L. garvieae	87	[84.4 - 89.2]
MS080	JJJN1	L. garvieae	ATCC49156	L. garvieae	99.9435	98.9313	ATCC 49156	L. garvieae	99.9	[99.8 - 99.9]
MS081	1181	L. garvieae	FDAARGOS_929	L. garvieae	98.1536	87.9756	NBRC 100934	L. garvieae	87.1	[84.5 - 89.3]
MS082	23-3-92	L. garvieae	FDAARGOS_929	L. garvieae	99.9594	97.5232	NBRC 100934	L. garvieae	99.9	[99.8 - 99.9]
MS083	IPLA31405	L. garvieae	FDAARGOS_929	L. garvieae	97.7398	86.6667	NBRC 100934	L. garvieae	83.8	[81.0 - 86.2]
MS084	Lg-Granada	L. garvieae	FDAARGOS_929	L. garvieae	97.868	84.0559	DSM 20684	L. garvieae	85.1	[82.3 - 87.4]
MS085	OS-37	L. garvieae	ATCC49156	L. garvieae	97.9029	83.477	DSM 20684	L. garvieae	86	[83.3 - 88.3]
MS086	FDAARGOS_929 (type strain)	L. garvieae	FDAARGOS_929	L. garvieae	100	99.7118	DSM 20684	L. garvieae	99.8	[99.6 - 99.9]
MS087	M79	L. garvieae	ATCC49156	L. garvieae	98.09	84.3528	DSM 20684	L. garvieae	86.7	[84.1 - 89.0]
MS088	1001287H_170206_H11	L. garvieae	FDAARGOS_929	L. garvieae	98.1026	88.0845	NBRC 100934	L. garvieae	86.3	[83.7 - 88.6]
MS089	1001287st1_H2_1001287H_170206	L. garvieae	FDAARGOS_929	L. garvieae	98.1816	87.632	NBRC 100934	L. garvieae	86.2	[83.5 - 88.4]
MS090	240-88	L. garvieae	FDAARGOS_929	L. garvieae	98.3	87.4618	NBRC 100934	L. garvieae	87	[84.4 - 89.2]
MS091	Alexii-11_2	L. garvieae	FDAARGOS_929	L. garvieae	96.7145	82.1429	NBRC 100934	L. garvieae	75.9	[72.9 - 78.6]
MS092	Alexii-6_2	L. garvieae	FDAARGOS_929	L. garvieae	96.7386	83.0484	NBRC 100934	L. garvieae	75.9	[72.9 - 78.6]
MS093	FDAARGOS_1002	L. petauri	159469	L. petauri	97.7393	79.1064	159469	L. petauri	82.2	[79.4 - 84.8]
MS094	LSSP153	L. petauri	159469	L. petauri	98.2876	85.2735	159469	L. petauri	85.7	[83.0 - 88.0]
MS095	CF11	L. petauri	159469	L. petauri	97.8476	89.1729	159469	L. petauri	81.8	[78.9 - 84.3]
MS096	LG1074	L. petauri	159469	L. petauri	97.7017	85.7143	159469	L. petauri	82.1	[79.3 - 84.7]
MS097	LG1267	L. petauri	159469	L. petauri	98.1434	83.3103	159469	L. petauri	85.2	[82.5 - 87.6]
MS098	LG592	L. petauri	159469	L. petauri	98.1575	85.1182	159469	L. petauri	85.8	[83.2 - 88.1]
MS099	LG606	L. petauri	159469	L. petauri	98.2399	81.7121	159469	L. petauri	87.2	[84.6 - 89.3]
MS100	L1	L. petauri	159469	L. petauri	97.134	83.4746	159469	L. petauri	76.2	[73.2 - 79.0]
MS101	L3	L. petauri	159469	L. petauri	96.6615	87.0398	159469	L. petauri	73.3	[70.2 - 76.1]
MS102	L4	L. petauri	159469	L. petauri	97.8671	89.0076	159469	L. petauri	83.1	[80.3 - 85.6]
MS103	L6	L. petauri	159469	L. petauri	97.756	86.6279	159469	L. petauri	82.6	[79.7 - 85.1]
MS104	L8	L. petauri	159469	L. petauri	97.0986	88.0178	159469	L. petauri	76.2	[73.2 - 79.0]
MS105	Hebei-B-22	L. petauri	159469	L. petauri	97.8194	88.3408	159469	L. petauri	82.2	[79.3 - 84.7]
MS106	AF01-4	L. petauri	159469	L. petauri	98.3251	90.4832	159469	L. petauri	86.9	[84.3 - 89.2]
MS107	AF01-4J	L. petauri	159469	L. petauri	98.3893	88.8406	159469	L. petauri	86.9	[84.3 - 89.1]
MS108	AF30-1	L. petauri	159469	L. petauri	97.9057	88.4969	159469	L. petauri	83.5	[80.7 - 86.0]
MS109	AF30-1A	L. petauri	159469	L. petauri	97.9165	87.8049	159469	L. petauri	83.5	[80.7 - 86.0]
MS110	AF30-7	L. petauri	159469	L. petauri	97.8667	85.9492	159469	L. petauri	83.5	[80.7 - 86.0]
MS111	AF30-8	L. petauri	159469	L. petauri	97.8738	87.0871	159469	L. petauri	83.5	[80.7 - 86.0]
MS112	AF92-02b2A	L. petauri	159469	L. petauri	97.8229	89.6875	159469	L. petauri	82.8	[79.9 - 85.3]
MS113	AM100_PB1O_LT_1D_2A	L. petauri	159469	L. petauri	98.324	91.9505	159469	L. petauri	85.7	[83.1 - 88.0]
MS114	AM100_PBBO_1D_13A	L. petauri	159469	L. petauri	98.3767	91.3713	159469	L. petauri	85.7	[83.0 - 88.0]
MS115	AM102-01	L. petauri	159469	L. petauri	97.8227	89.2142	159469	L. petauri	81.9	[79.0 - 84.4]
MS116	AM102-03	L. petauri	159469	L. petauri	97.8681	90.7378	159469	L. petauri	81.9	[79.0 - 84.5]
MS117	AM102-08	L. petauri	159469	L. petauri	97.8073	88.3257	159469	L. petauri	81.9	[79.0 - 84.5]
MS118	AM102-100	L. petauri	159469	L. petauri	97.8189	89.7081	159469	L. petauri	80.5	[77.6 - 83.1]
MS119	AM102-103	L. petauri	159469	L. petauri	97.8238	91.3928	159469	L. petauri	81.9	[79.0 - 84.5]
MS120	AM102-18	L. petauri	159469	L. petauri	97.5839	89.3617	159469	L. petauri	81.5	[78.6 - 84.1]
MS121	AM102-31	L. petauri	159469	L. petauri	97.8189	88.8037	159469	L. petauri	81.9	[79.0 - 84.5]
MS122	AM102-42	L. petauri	159469	L. petauri	97.7848	91.2773	159469	L. petauri	80.5	[77.6 - 83.1]
MS123	AM102-53	L. petauri	159469	L. petauri	97.8613	89.3189	159469	L. petauri	81.8	[78.9 - 84.4]
MS124	AM102-72	L. petauri	159469	L. petauri	97.8795	91.047	159469	L. petauri	82.4	[79.6 - 84.9]
MS125	AM102-87	L. petauri	159469	L. petauri	97.8562	89.4334	159469	L. petauri	81.8	[78.9 - 84.3]
MS126	AM102-90	L. petauri	159469	L. petauri	96.8943	87.4096	159469	L. petauri	75.8	[72.8 - 78.6]
MS127	AM109-66	L. petauri	159469	L. petauri	97.7709	90.881	159469	L. petauri	80.4	[77.5 - 83.1]
MS128	AM113-08	L. petauri	159469	L. petauri	98.3608	91.433	159469	L. petauri	85.9	[83.3 - 88.2]
MS129	AM113-153	L. petauri	159469	L. petauri	98.2611	91.3178	159469	L. petauri	85.9	[83.2 - 88.2]
MS130	AM113-58	L. petauri	159469	L. petauri	98.4254	91.5408	159469	L. petauri	86.9	[84.3 - 89.1]
MS131	AM113-83	L. petauri	159469	L. petauri	98.3136	91.7317	159469	L. petauri	85.9	[83.2 - 88.2]
MS132	AM13-9	L. petauri	159469	L. petauri	98.3787	93.2412	159469	L. petauri	86.3	[83.7 - 88.6]
MS133	OF05-15BHA	L. petauri	159469	L. petauri	97.8724	87.0871	159469	L. petauri	83.5	[80.7 - 86.0]
MS134	TM115-103	L. petauri	159469	L. petauri	97.8333	91.3522	159469	L. petauri	81.8	[79.0 - 84.4]
MS135	TM115-113	L. petauri	159469	L. petauri	97.9158	92.926	159469	L. petauri	82.9	[80.1 - 85.4]
MS136	TM115-13	L. petauri	159469	L. petauri	97.8542	87.4433	159469	L. petauri	82.1	[79.2 - 84.6]
MS137	TM115-188	L. petauri	159469	L. petauri	97.7917	90.0763	159469	L. petauri	82.5	[79.6 - 85.0]
MS138	TM115-189	L. petauri	159469	L. petauri	98.2537	83.6442	159469	L. petauri	86.9	[84.3 - 89.1]
MS139	TM115-29	L. petauri	159469	L. petauri	97.6917	83.8109	159469	L. petauri	82	[79.1 - 84.5]
MS140	TM115-78	L. petauri	159469	L. petauri	97.9292	91.6272	159469	L. petauri	82.9	[80.1 - 85.4]
MS141	TM115-81	L. petauri	159469	L. petauri	97.6724	87.0262	159469	L. petauri	82.4	[79.6 - 85.0]
MS142	TM115-85	L. petauri	159469	L. petauri	97.7419	89.9696	159469	L. petauri	82.5	[79.6 - 85.0]
MS143	TM115-95	L. petauri	159469	L. petauri	98.2665	88.5417	159469	L. petauri	85.8	[83.2 - 88.1]
MS144	LZys1	L. petauri	159469	L. petauri	97.7836	90.4615	159469	L. petauri	80.4	[77.5 - 83.0]
MS145	B18	L. petauri	159469	L. petauri	96.8162	86.1357	159469	L. petauri	73.4	[70.4 - 76.2]
MS146	LG4	L. petauri	159469	L. petauri	98.1448	82.3952	159469	L. petauri	84	[81.2 - 86.5]
MS147	DSM109777	L. petauri	159469	L. petauri	97.4698	87.8084	159469	L. petauri	79.1	[76.1 - 81.7]
MS148	LG1	L. petauri	159469	L. petauri	98.4085	90.2758	159469	L. petauri	85.3	[82.6 - 87.7]
MS149	LG3	L. petauri	159469	L. petauri	98.3681	89.8135	159469	L. petauri	85.4	[82.7 - 87.7]
MS150	LG5	L. petauri	159469	L. petauri	98.3693	90.5933	159469	L. petauri	85.4	[82.7 - 87.7]
MS151	LG6	L. petauri	159469	L. petauri	98.2738	90.4209	159469	L. petauri	85.4	[82.7 - 87.7]
MS152	LG_SAV_20	L. petauri	159469	L. petauri	98.2928	91.1809	159469	L. petauri	85.2	[82.5 - 87.6]
MS153	HG248	L. petauri	159469	L. petauri	97.8253	90.9091	159469	L. petauri	82.7	[79.8 - 85.2]
MS154	RJAA.1	L. petauri	159469	L. petauri	99.0042	94.6746	159469	L. petauri	92.7	[90.7 - 94.3]
MS155	04-8782	L. petauri	159469	L. petauri	98.3095	92.3417	159469	L. petauri	85.4	[82.7 - 87.8]
MS156	TB25	L. petauri	159469	L. petauri	98.1308	91.6933	159469	L. petauri	84.3	[81.5 - 86.7]
MS157	OPBG_LG1	L. petauri	159469	L. petauri	97.8708	90	159469	L. petauri	82.9	[80.0 - 85.4]
MS158	OPBG_LG2	L. petauri	159469	L. petauri	97.8525	90.3077	159469	L. petauri	82.9	[80.0 - 85.4]
MS159	OPBG_LG3	L. petauri	159469	L. petauri	97.8077	90.2628	159469	L. petauri	82.9	[80.0 - 85.4]
MS160	HMLB20	L. petauri	159469	L. petauri	97.8271	86.1272	159469	L. petauri	82.6	[79.7 - 85.1]
MS161	KS1546	L. petauri	159469	L. petauri	97.8082	84.9083	159469	L. petauri	82.4	[79.5 - 84.9]
MS162	FDAARGOS_1063	L. petauri	159469	L. petauri	97.5698	81.0041	159469	L. petauri	82.3	[79.4 - 84.8]
MS163	FDAARGOS_1062	L. petauri	159469	L. petauri	96.8178	85.9882	159469	L. petauri	73.4	[70.4 - 76.3]
MS164	INF110	L. petauri	159469	L. petauri	97.8113	86.758	159469	L. petauri	82.3	[79.4 - 84.8]
MS165	B1726	L. petauri	159469	L. petauri	98.2474	90.4558	159469	L. petauri	85.4	[82.7 - 87.7]
MS166	972-95	L. petauri	159469	L. petauri	98.3389	91.9355	159469	L. petauri	85.3	[82.6 - 87.7]
MS167	12DB22928	L. petauri	159469	L. petauri	98.5826	93.2735	159469	L. petauri	88.2	[85.7 - 90.3]
MS168	16DB44798	L. petauri	159469	L. petauri	97.8136	90.1716	159469	L. petauri	82.5	[79.6 - 85.0]
MS169	18DB43829	L. petauri	159469	L. petauri	98.2875	85.7931	159469	L. petauri	85.4	[82.7 - 87.7]
MS170	14FISH1	L. petauri	159469	L. petauri	97.9171	90.5573	159469	L. petauri	82.4	[79.6 - 85.0]
MS171	Lg-ilsanpaik-gs201105	L. petauri	159469	L. petauri	97.8263	92.3445	159469	L. petauri	82.6	[79.7 - 85.1]
MS172	21881	L. petauri	159469	L. petauri	97.5659	85.8824	159469	L. petauri	80.3	[77.4 - 82.9]
MS173	8831	L. petauri	159469	L. petauri	98.2492	92.2137	159469	L. petauri	85.5	[82.8 - 87.8]
MS174	00-5011	L. petauri	159469	L. petauri	98.318	91.0015	159469	L. petauri	85.4	[82.7 - 87.7]
MS175	01-5306	L. petauri	159469	L. petauri	98.3154	91.9643	159469	L. petauri	85.4	[82.7 - 87.7]
MS176	02-6071	L. petauri	159469	L. petauri	98.3499	91.6053	159469	L. petauri	85.3	[82.6 - 87.7]
MS177	03-8568	L. petauri	159469	L. petauri	98.3119	91.0275	159469	L. petauri	85.4	[82.7 - 87.7]
MS178	1336	L. petauri	159469	L. petauri	98.3835	92.4812	159469	L. petauri	85.5	[82.8 - 87.8]
MS179	1758	L. petauri	159469	L. petauri	98.3406	91.1208	159469	L. petauri	85.4	[82.7 - 87.7]
MS180	970	L. petauri	159469	L. petauri	98.303	91.6667	159469	L. petauri	85.4	[82.7 - 87.7]
MS181	BA05-00402	L. petauri	159469	L. petauri	98.2709	91.2917	159469	L. petauri	85.4	[82.7 - 87.7]
MS182	BA06-02795	L. petauri	159469	L. petauri	98.3704	91.5452	159469	L. petauri	85.4	[82.7 - 87.7]
MS183	CP1	L. petauri	159469	L. petauri	98.2215	92.1626	159469	L. petauri	85.3	[82.6 - 87.7]
MS184	CP2	L. petauri	159469	L. petauri	98.2563	91.7031	159469	L. petauri	85.3	[82.6 - 87.7]
MS185	DICM09-00230	L. petauri	159469	L. petauri	98.3266	91.2851	159469	L. petauri	85.4	[82.7 - 87.7]
MS186	DICM11-00507	L. petauri	159469	L. petauri	98.3735	91.791	159469	L. petauri	85.4	[82.8 - 87.8]
MS187	DICM12-00820	L. petauri	159469	L. petauri	98.3417	91.6176	159469	L. petauri	85.3	[82.6 - 87.7]
MS188	DICM15-00195	L. petauri	159469	L. petauri	98.4572	90.7601	159469	L. petauri	85.7	[83.0 - 88.0]
MS189	ICM07-00732	L. petauri	159469	L. petauri	98.2991	90.9884	159469	L. petauri	85.4	[82.7 - 87.7]
MS190	ICM16-00935	L. petauri	159469	L. petauri	98.3433	91.7889	159469	L. petauri	85.7	[83.0 - 88.0]
MS191	ICM17-00285	L. petauri	159469	L. petauri	98.4328	92.2844	159469	L. petauri	86	[83.4 - 88.3]
MS192	P04-8864	L. petauri	159469	L. petauri	98.2784	91.0145	159469	L. petauri	85.4	[82.7 - 87.7]
MS193	D185	L. petauri	159469	L. petauri	98.3706	91.9236	159469	L. petauri	85.7	[83.0 - 88.0]
MS194	D375	L. petauri	159469	L. petauri	98.2814	92.5656	159469	L. petauri	85.4	[82.7 - 87.8]
MS195	LG10	L. petauri	159469	L. petauri	98.3193	95.4819	159469	L. petauri	85.5	[82.8 - 87.8]
MS196	Lg-per	L. petauri	159469	L. petauri	98.3	94.6269	159469	L. petauri	85.5	[82.8 - 87.8]
MS197	Y-LG1	L. petauri	159469	L. petauri	98.3517	92.3191	159469	L. petauri	85.6	[82.9 - 87.9]
MS198	Lp001	L. petauri	159469	L. petauri	98.3345	92.9955	159469	L. petauri	85.5	[82.9 - 87.9]
MS199	S-39	L. petauri	159469	L. petauri	98.374	93.3934	159469	L. petauri	85.5	[82.8 - 87.8]
MS200	1001095IJ_161003_C7	L. petauri	159469	L. petauri	98.685	83.2	159469	L. petauri	89.5	[87.1 - 91.5]
MS201	1001095st1_E6_1001095IJ_161003	L. petauri	159469	L. petauri	98.6053	86.1789	159469	L. petauri	89.5	[87.1 - 91.5]
MS202	1001262st1_A8_1001262B_160229	L. petauri	159469	L. petauri	97.7408	87.7193	159469	L. petauri	80.3	[77.4 - 83.0]
MS203	1001262st1_C8_1001262B_160229	L. petauri	159469	L. petauri	97.6869	86.8116	159469	L. petauri	80.3	[77.4 - 82.9]
MS204	1001713B170214_170313_F10	L. petauri	159469	L. petauri	98.018	90.7834	159469	L. petauri	82.5	[79.7 - 85.0]
MS205	1001713st1_B11_1001713B170214_170313	L. petauri	159469	L. petauri	97.9724	90.4468	159469	L. petauri	82.5	[79.7 - 85.0]
MS206	1001713st1_G3_1001713B170214_170313	L. petauri	159469	L. petauri	97.9595	90.4908	159469	L. petauri	82.5	[79.7 - 85.0]
MS207	E11_m1001262Bd1_191214	L. petauri	159469	L. petauri	97.7437	87.3343	159469	L. petauri	80.3	[77.4 - 82.9]
MS208	G6_m1001262Bd0_191120	L. petauri	159469	L. petauri	97.9943	90.5573	159469	L. petauri	83.2	[80.4 - 85.7]
MS209	H10_m1001262Bd1_191214	L. petauri	159469	L. petauri	97.7635	86.4706	159469	L. petauri	80.3	[77.4 - 82.9]
MS210	159469 (type strain)	L. petauri	159469	L. petauri	100	99.872	159469	L. petauri	100	[100.0 - 100.0]
MS211	PAQ102015-99	L. petauri	159469	L. petauri	98.2446	92.9722	159469	L. petauri	85.4	[82.7 - 87.7]
MS212	H10	L. petauri	159469	L. petauri	98.0034	93.5938	159469	L. petauri	82.8	[80.0 - 85.3]

## Sheet: Table S3
	Table S3. ANI and dDDH values (%) for 53 isolates against the type strains of Lactococcus formosensis subsp. formosensis and Lactococcus formosensis subsp. bovis
Strain tag	Strain name	species		Lactococcus formosensis subsp. formosensis NBRC 109475			Lactococcus formosensis subsp. bovis LMG 30663
				ANI %	dDDH %		ANI %	dDDH %
MS001	Gansu-H-11	L. formosensis subsp. bovis		97.9078	81.4		98.345	86.3
MS002	Gansu-H-12	L. formosensis subsp. bovis		97.9114	81.4		98.3309	86.3
MS003	B827	L. formosensis subsp. bovis		98.0164	81.4		98.4857	88.6
MS004	Hebei-B-02	L. formosensis subsp. bovis		97.9699	81.5		98.3704	86.3
MS005	Hebei-B-21	L. formosensis subsp. bovis		97.9577	81.4		98.2601	85.9
MS006	Hebei-B-38	L. formosensis subsp. bovis		98.0056	81.4		98.2166	85.9
MS007	Hebei-B-39	L. formosensis subsp. bovis		97.8105	81.5		98.481	88.5
MS008	Hebei-C-03	L. formosensis subsp. bovis		97.8897	81.3		98.2778	86.3
MS009	Hebei-E-05	L. formosensis subsp. bovis		97.8802	80.3		98.4571	88.2
MS010	Hebei-G-08	L. formosensis subsp. bovis		97.9599	80.3		98.5137	88.4
MS011	Hebei-G-09	L. formosensis subsp. bovis		97.9466	80.3		98.5773	88.4
MS012	Hebei-G-10	L. formosensis subsp. bovis		97.9125	80.4		98.5598	88.4
MS013	Hebei-L-31	L. formosensis subsp. bovis		97.9187	81.6		98.6049	88.9
MS014	Hebei-L-32	L. formosensis subsp. bovis		97.7877	81.6		98.5526	88.7
MS015	Hebei-L-33	L. formosensis subsp. bovis		97.8053	81.5		98.4027	88.4
MS016	Hebei-L-34	L. formosensis subsp. bovis		97.9352	80.4		98.5507	88.4
MS017	Hebei-L-35	L. formosensis subsp. bovis		97.8526	81.5		98.5539	88.5
MS018	LSSP106	L. formosensis subsp. bovis		97.775	82		98.3065	85.6
MS019	InnerMongolia-D-04	L. formosensis subsp. bovis		97.8155	80.5		98.6591	89
MS020	InnerMongolia-F-06	L. formosensis subsp. bovis		97.751	81.2		98.338	86.2
MS021	InnerMongolia-F-07	L. formosensis subsp. bovis		97.8201	81.3		98.3387	86.5
MS022	Ningxia-I-13	L. formosensis subsp. bovis		97.6909	79		98.5823	87.7
MS023	Ningxia-I-14	L. formosensis subsp. bovis		97.9869	81.3		98.4381	86.4
MS024	Ningxia-I-15	L. formosensis subsp. bovis		97.6842	79		98.4967	87.7
MS025	Ningxia-I-16	L. formosensis subsp. bovis		97.9544	80.5		98.601	88.4
MS026	Ningxia-I-17	L. formosensis subsp. bovis		97.8822	80.3		98.5693	88.2
MS027	Ningxia-I-18	L. formosensis subsp. bovis		97.6806	79		98.472	87.7
MS028	Ningxia-I-19	L. formosensis subsp. bovis		97.74	79		98.5889	87.7
MS029	Ningxia-I-20	L. formosensis subsp. bovis		97.7262	79		98.5174	87.7
MS030	Ningxia-I-23	L. formosensis subsp. bovis		97.8896	80.5		98.6411	88.3
MS031	Ningxia-I-26	L. formosensis subsp. bovis		97.766	79.9		98.3131	87.5
MS032	Ningxia-I-27	L. formosensis subsp. bovis		97.7202	79.5		98.6566	88.2
MS033	Ningxia-I-28	L. formosensis subsp. bovis		97.8742	80.5		98.5475	88.3
MS034	Shandong-K-29	L. formosensis subsp. bovis		97.9653	81.4		98.2474	85.9
MS035	Shandong-K-30	L. formosensis subsp. bovis		97.8985	81.4		98.3311	85.9
MS036	Shandong-M-36	L. formosensis subsp. bovis		97.6967	79.3		98.7767	88.7
MS037	Shandong-M-37	L. formosensis subsp. bovis		97.7771	81.6		98.4746	87.3
MS038	Shanxi-A-01	L. formosensis subsp. bovis		97.7586	79.4		98.5634	88.3
MS039	Shanxi-J-24	L. formosensis subsp. bovis		97.8085	81.2		98.3325	86.1
MS040	Shanxi-J-25	L. formosensis subsp. bovis		97.9209	81.5		98.3818	86.2
MS041	LMG 30663 (type strain)	L. formosensis subsp. bovis		97.5155	78.3		100	100
MS042	I113	L. formosensis subsp. bovis		97.9202	82.2		98.4254	86.3
MS043	L5	L. formosensis subsp. formosensis		98.2546	84.9		96.9573	74.4
MS044	AF101-03	L. formosensis subsp. formosensis		98.4485	86.5		97.1496	75
MS045	AM113-91	L. formosensis subsp. formosensis		98.4988	87.6		97.2219	74.8
MS046	TM115-50	L. formosensis subsp. formosensis		98.2819	85.5		97.3458	76.1
MS047	I4/6O	L. formosensis subsp. formosensis		97.4384	78.1		96.8752	73.8
MS048	122061	L. formosensis subsp. formosensis		98.1821	85.4		97.0791	74.3
MS049	13DB24910	L. formosensis subsp. formosensis		98.3928	86.6		97.3477	75.5
MS050	14DM12426	L. formosensis subsp. formosensis		98.3876	86.4		97.2714	75
MS051	15CT2	L. formosensis subsp. formosensis		98.4449	87.1		97.2713	75.5
MS052	FISHB	L. formosensis subsp. formosensis		98.4701	87.4		97.2882	74.8
MS053	NBRC 109475 (type strain)	L. formosensis subsp. formosensis		100	100		97.4591	78.3

## Sheet: Table S4
		Table S4. PopPUNK and MLST of 212 isolates in this study
	Strain tag	Strain name	PopPUNK	MLST	als	atpA	tuf	gapC	gyrB	rpoC	galP	Remark
	MS001	Gansu-H-11	LFSC-1	nST90	n50	4	5	3	29	4	4
	MS002	Gansu-H-12	LFSC-1	nST90	n50	4	5	3	29	4	4
	MS003	B827	LFSC-13	nST92	n50	25	14	3	29	4	n42
	MS004	Hebei-B-02	LFSC-1	nST90	n50	4	5	3	29	4	4
	MS005	Hebei-B-21	LFSC-1	nST90	n50	4	5	3	gyrB	4	4
	MS006	Hebei-B-38	LFSC-1	nST90	n50	4	5	3	29	4	4
	MS007	Hebei-B-39	LFSC-4	ST66	39	26	18	3	31	4	32
	MS008	Hebei-C-03	LFSC-1	nST90	n50	4	5	3	29	4	4
	MS009	Hebei-E-05	LFSC-2	nST91	n50	4	14	3	29	n35	n42
	MS010	Hebei-G-08	LFSC-2	nST91	n50	4	14	3	29	n35	n42	galp sequence differs from galp allele 42 by 1 base insertion
	MS011	Hebei-G-09	LFSC-2	nST91	n50	4	14	3	29	n35	n42	galp sequence differs from galp allele 42 by 1 base insertion
	MS012	Hebei-G-10	LFSC-2	nST91	n50	4	14	3	29	n35	n42	galp sequence differs from galp allele 42 by 1 base insertion
	MS013	Hebei-L-31	LFSC-4	ST66	39	26	18	3	31	4	32
	MS014	Hebei-L-32	LFSC-4	ST66	39	26	18	3	31	4	32
	MS015	Hebei-L-33	LFSC-7	ST66	39	26	18	3	31	4	32
	MS016	Hebei-L-34	LFSC-2	nST91	n50	4	14	3	29	n35	n42	galp sequence differs from galp allele 42 by 1 base insertion
	MS017	Hebei-L-35	LFSC-4	ST66	39	26	18	3	31	4	32
	MS018	LSSP106	LFSC-15	ST05	4	4	5	3	4	4	4
	MS019	InnerMongolia-D-04	LFSC-9	nST107	n62	14	14	3	n52	4	4
	MS020	InnerMongolia-F-06	LFSC-1	nST90	n50	4	5	3	29	4	4
	MS021	InnerMongolia-F-07	LFSC-1	nST90	n50	4	5	3	29	4	4
	MS022	Ningxia-I-13	LFSC-3	nST80	4	4	14	3	20	n35	4
	MS023	Ningxia-I-14	LFSC-1	nST90	n50	4	5	3	29	4	4
	MS024	Ningxia-I-15	LFSC-3	nST80	4	4	14	3	20	n35	4
	MS025	Ningxia-I-16	LFSC-2	nST91	n50	4	14	3	29	n35	n42
	MS026	Ningxia-I-17	LFSC-2	nST91	n50	4	14	3	29	n35	n42
	MS027	Ningxia-I-18	LFSC-3	nST80	4	4	14	3	20	n35	4
	MS028	Ningxia-I-19	LFSC-3	nST80	4	4	14	3	20	n35	4
	MS029	Ningxia-I-20	LFSC-3	nST80	4	4	14	3	20	n35	4
	MS030	Ningxia-I-23	LFSC-2	nST91	n50	4	14	3	29	n35	n42
	MS031	Ningxia-I-26	LFSC-8	nST80	4	4	14	3	20	n35	4
	MS032	Ningxia-I-27	LFSC-3	nST80	4	4	14	3	20	n35	4	galp sequence differs from galp allele 4 by 1 base insertion
	MS033	Ningxia-I-28	LFSC-2	nST91	n50	4	14	3	29	n35	n42
	MS034	Shandong-K-29	LFSC-1	nST90	n50	4	5	3	29	4	4
	MS035	Shandong-K-30	LFSC-1	nST90	n50	4	5	3	29	4	4
	MS036	Shandong-M-36	LFSC-3	nST80	4	4	14	3	20	n35	4
	MS037	Shandong-M-37	LFSC-6	nST108	n62	26	18	3	31	4	32
	MS038	Shanxi-A-01	LFSC-3	nST80	4	4	14	3	20	n35	4
	MS039	Shanxi-J-24	LFSC-1	nST90	n50	4	5	3	29	4	4
	MS040	Shanxi-J-25	LFSC-1	nST90	n50	4	5	3	29	4	4
	MS041	LMG 30663 (type strain)	LFSC-17	nST106	n61	14	14	3	n51	4	n49
	MS042	I113	LFSC-20	ST05	4	4	5	3	4	4	4
	MS043	L5	LFSC-22	nST87	38	10	14	n21	30	n36	n40
	MS044	AF101-03	LFSC-10	nST88	38	n35	14	9	n43	n37	n41
	MS045	AM113-91	LFSC-12	ST43	27	19	23	9	26	23	26	galp sequence differs from galp allele 26 by 1 base insertion
	MS046	TM115-50	LFSC-11	nST112	n66	n43	14	9	20	n49	26
	MS047	I4/6O	LFSC-14	nST89	n49	n35	5	3	20	n38	4
	MS048	122061	LFSC-19	ST56	38	10	14	16	30	28	26
	MS049	13DB24910	LFSC-18	ST42	26	18	22	13	20	22	25
	MS050	14DM12426	LFSC-5	ST41	25	10	21	9	25	21	25
	MS051	15CT2	LFSC-5	ST41	25	10	21	9	25	21	25
	MS052	FISHB	LFSC-21	ST43	27	19	23	9	26	23	26
	MS053	NBRC 109475 (type strain)	LFSC-16	nST93	n50	n36	14	n22	n44	n33	n43
	MS054	Pa-2	LGSC-3	ST39	5	17	6	2	23	19	24
	MS055	ZB-1	LGSC-5	nST95	n52	n38	6	n24	n45	n40	n44
	MS056	B974	LGSC-1	ST04	3	3	4	2	3	3	3
	MS057	LG728	LGSC-1	ST04	3	3	4	2	3	3	3
	MS058	LG791	LGSC-2	ST46	12	8	6	7	27	13	12
	MS059	L2	LGSC-2	nST105	n60	8	6	7	10	n45	n48
	MS060	L7	LGSC-2	nST85	12	n34	6	7	10	13	12
	MS061	AM109-103	LGSC-10	ST33	2	2	2	2	5	2	2
	MS062	AM17-43	LGSC-3	ST39	5	17	6	2	23	19	24
	MS063	TM115-237	LGSC-1	ST03	3	3	3	2	3	3	3
	MS064	TM115-31	LGSC-2	ST75	12	30	6	7	36	31	12
	MS065	TM115-54	LGSC-2	ST75	12	30	6	7	36	31	12
	MS066	RTCLI04	LGSC-13	ST62	34	24	27	15	28	27	29
	MS067	Tac2	LGSC-1	ST03	3	3	3	2	3	3	3
	MS068	1683	LGSC-4	ST13	10	3	4	2	3	3	3
	MS069	1691-2	LGSC-4	ST13	10	3	4	2	3	3	3
	MS070	Lg9	LGSC-4	ST13	10	3	4	2	3	3	3	tuf sequence differs from tuf allele 4 by 1 base insertion
	MS071	UNIUD074	LGSC-4	ST13	10	3	4	2	3	3	3
	MS072	ATCC49156 (type strain)	LGSC-2	ST16	12	8	6	6	10	13	12
	MS073	Lg2	LGSC-2	ST17	12	8	6	7	10	13	12
	MS074	MS210922A	LGSC-5	nST95	n52	n38	6	n24	n45	n40	n44
	MS075	lg38	LGSC-12	nST101	n56	n40	n36	1	n48	n42	n46
	MS076	INF126	LGSC-1	ST03	3	3	3	2	3	3	3
	MS077	IBB3403	LGSC-1	ST03	3	3	3	2	3	3	3
	MS078	TILSE2	LGSC-3	ST39	5	17	6	2	23	19	24
	MS079	TILSE6	LGSC-3	ST39	5	17	6	2	23	19	24
	MS080	JJJN1	LGSC-2	ST17	12	8	6	7	10	13	12
	MS081	1181	LGSC-9	ST63	35	13	1	2	19	16	30
	MS082	23-3-92	LGSC-7	ST01	1	1	1	1	1	1	1
	MS083	IPLA31405	LGSC-1	ST04	3	3	4	2	3	3	3
	MS084	Lg-Granada	LGSC-1	ST38	3	3	4	2	3	3	23
	MS085	OS-37	LGSC-11	nST109	n63	n42	n39	n28	n53	n46	n50
	MS086	FDAARGOS_929 (type strain)	LGSC-7	ST01	1	1	1	1	1	1	1
	MS087	M79	LGSC-8	nST86	34	24	27	15	n42	27	29
	MS088	1001287H_170206_H11	LGSC-1	ST04	3	3	4	2	3	3	3
	MS089	1001287st1_H2_1001287H_170206	LGSC-1	ST04	3	3	4	2	3	3	3
	MS090	240-88	LGSC-1	ST04	3	3	4	2	3	3	3
	MS091	Alexii-11_2	LGSC-6	ST71	30	22	1	2	7	20	27
	MS092	Alexii-6_2	LGSC-6	ST71	30	22	1	2	7	20	27
	MS093	FDAARGOS_1002	LPSC-29	ST10	9	7	3	4	7	9	9
	MS094	LSSP153	LPSC-25	nST98	n54	6	20	n20	n47	8	8
	MS095	CF11	LPSC-3	ST29	9	7	3	4	18	9	9
	MS096	LG1074	LPSC-3	ST29	9	7	3	4	18	9	9
	MS097	LG1267	LPSC-43	nST97	n54	6	20	2	n47	8	8
	MS098	LG592	LPSC-42	nST98	n54	6	20	n20	n47	8	8
	MS099	LG606	LPSC-41	nST79	n48	7	9	n19	n39	n34	6
	MS100	L1	LPSC-13	ST35	9	7	3	2	7	9	9
	MS101	L3	LPSC-45	ST35	9	7	3	2	7	9	9
	MS102	L4	LPSC-3	ST29	9	7	3	4	18	9	9
	MS103	L6	LPSC-44	nST81	9	6	3	n20	7	8	8
	MS104	L8	LPSC-13	ST35	9	7	3	2	7	9	9
	MS105	Hebei-B-22	LPSC-15	ST24	17	12	3	2	7	9	16
	MS106	AF01-4	LPSC-8	nST102	n57	6	n37	11	7	24	6
	MS107	AF01-4J	LPSC-8	nST102	n57	6	n37	11	7	24	6
	MS108	AF30-1	LPSC-4	ST10	9	7	3	4	7	9	9
	MS109	AF30-1A	LPSC-4	ST10	9	7	3	4	7	9	9
	MS110	AF30-7	LPSC-4	ST10	9	7	3	4	7	9	9
	MS111	AF30-8	LPSC-4	ST10	9	7	3	4	7	9	9
	MS112	AF92-02b2A	LPSC-3	ST29	9	7	3	4	18	9	9
	MS113	AM100_PB1O_LT_1D_2A	LPSC-9	nST82	9	15	3	11	n40	9	21
	MS114	AM100_PBBO_1D_13A	LPSC-9	nST82	9	15	3	11	n40	9	21
	MS115	AM102-01	LPSC-2	ST35	9	7	3	2	7	9	9
	MS116	AM102-03	LPSC-2	ST35	9	7	3	2	7	9	9
	MS117	AM102-08	LPSC-2	ST35	9	7	3	2	7	9	9
	MS118	AM102-100	LPSC-2	ST35	9	7	3	2	7	9	9
	MS119	AM102-103	LPSC-2	ST35	9	7	3	2	7	9	9
	MS120	AM102-18	LPSC-2	ST35	9	7	3	2	7	9	9
	MS121	AM102-31	LPSC-2	ST35	9	7	3	2	7	9	9
	MS122	AM102-42	LPSC-2	ST35	9	7	3	2	7	9	9
	MS123	AM102-53	LPSC-2	ST35	9	7	3	2	7	9	9
	MS124	AM102-72	LPSC-10	ST25	9	7	3	4	16	9	17
	MS125	AM102-87	LPSC-2	ST35	9	7	3	2	7	9	9
	MS126	AM102-90	LPSC-22	ST35	9	7	3	2	7	9	9
	MS127	AM109-66	LPSC-2	ST35	9	7	3	2	7	9	9
	MS128	AM113-08	LPSC-6	nST100	n55	n39	n35	n25	7	n41	n45
	MS129	AM113-153	LPSC-6	nST99	n55	n39	n35	2	7	n41	n45
	MS130	AM113-58	LPSC-21	nST83	9	n33	3	11	n41	25	21
	MS131	AM113-83	LPSC-6	nST100	n55	n39	n35	n25	7	n41	n45
	MS132	AM13-9	LPSC-34	ST74	45	29	32	2	35	8	6
	MS133	OF05-15BHA	LPSC-4	ST10	9	7	3	4	7	9	9
	MS134	TM115-103	LPSC-2	ST35	9	7	3	2	7	9	9
	MS135	TM115-113	LPSC-3	ST29	9	7	3	4	18	9	9
	MS136	TM115-13	LPSC-17	nST103	n58	n41	16	n26	n49	n43	n47
	MS137	TM115-188	LPSC-3	ST29	9	7	3	4	18	9	9
	MS138	TM115-189	LPSC-18	nST111	n65	7	n41	11	n54	n48	n52
	MS139	TM115-29	LPSC-19	nST103	n58	n41	16	n26	n49	n43	n47
	MS140	TM115-78	LPSC-3	ST29	9	7	3	4	18	9	9
	MS141	TM115-81	LPSC-20	ST10	9	7	3	4	7	9	9
	MS142	TM115-85	LPSC-3	ST29	9	7	3	4	18	9	9
	MS143	TM115-95	LPSC-6	nST99	n55	n39	n35	2	7	n41	n45
	MS144	LZys1	LPSC-2	ST35	9	7	3	2	7	9	9
	MS145	B18	LPSC-11	ST35	9	7	3	2	7	9	9
	MS146	LG4	LPSC-40	ST61	33	6	10	2	7	11	8
	MS147	DSM109777	LPSC-14	nST84	11	6	20	2	7	11	n39
	MS148	LG1	LPSC-23	ST14	11	6	10	2	9	11	8
	MS149	LG3	LPSC-1	ST14	11	6	10	2	9	11	8
	MS150	LG5	LPSC-1	ST14	11	6	10	2	9	11	8
	MS151	LG6	LPSC-1	ST14	11	6	10	2	9	11	8
	MS152	LG_SAV_20	LPSC-1	ST14	11	6	10	2	9	11	8
	MS153	HG248	LPSC-24	ST10	9	7	3	4	7	9	9
	MS154	RJAA.1	LPSC-30	nST94	n51	n37	9	n23	12	n39	6
	MS155	04-8782	LPSC-1	ST14	11	6	10	2	9	11	8
	MS156	TB25	LPSC-38	ST12	9	7	3	2	7	10	9
	MS157	OPBG_LG1	LPSC-3	ST29	9	7	3	4	18	9	9
	MS158	OPBG_LG2	LPSC-3	ST29	9	7	3	4	18	9	9
	MS159	OPBG_LG3	LPSC-3	ST29	9	7	3	4	18	9	9
	MS160	HMLB20	LPSC-26	ST21	9	11	3	10	7	10	9
	MS161	KS1546	LPSC-35	ST21	9	11	3	10	7	10	9
	MS162	FDAARGOS_1063	LPSC-28	nST104	n59	7	n38	n27	n50	n44	21
	MS163	FDAARGOS_1062	LPSC-11	ST35	9	7	3	2	7	9	9
	MS164	INF110	LPSC-27	nST103	n58	n41	16	n26	n49	n43	n47
	MS165	B1726	LPSC-1	ST14	11	6	10	2	9	11	8
	MS166	972-95	LPSC-1	ST14	11	6	10	2	9	11	8
	MS167	12DB22928	LPSC-32	ST44	28	20	9	2	7	7	6
	MS168	16DB44798	LPSC-3	ST29	9	7	3	4	18	9	9
	MS169	18DB43829	LPSC-31	ST15	11	6	11	5	7	12	11
	MS170	14FISH1	LPSC-33	ST10	9	7	3	4	7	9	9
	MS171	Lg-ilsanpaik-gs201105	LPSC-37	ST24	17	12	3	2	7	9	16
	MS172	21881	LPSC-39	ST10	9	7	3	4	7	9	9
	MS173	8831	LPSC-1	ST14	11	6	10	2	9	11	8
	MS174	00-5011	LPSC-1	ST14	11	6	10	2	9	11	8
	MS175	01-5306	LPSC-1	ST14	11	6	10	2	9	11	8
	MS176	02-6071	LPSC-1	ST14	11	6	10	2	9	11	8
	MS177	03-8568	LPSC-1	ST14	11	6	10	2	9	11	8
	MS178	1336	LPSC-1	ST14	11	6	10	2	9	11	8
	MS179	1758	LPSC-1	ST14	11	6	10	2	9	11	8
	MS180	970	LPSC-1	ST14	11	6	10	2	9	11	8
	MS181	BA05-00402	LPSC-1	ST14	11	6	10	2	9	11	8
	MS182	BA06-02795	LPSC-1	ST57	11	6	10	2	9	26	8
	MS183	CP1	LPSC-1	ST14	11	6	10	2	9	11	8
	MS184	CP2	LPSC-1	ST14	11	6	10	2	9	11	8
	MS185	DICM09-00230	LPSC-1	ST14	11	6	10	2	9	11	8
	MS186	DICM11-00507	LPSC-1	ST14	11	6	10	2	9	11	8
	MS187	DICM12-00820	LPSC-1	ST14	11	6	10	2	9	11	8
	MS188	DICM15-00195	LPSC-1	ST14	11	6	10	2	9	11	8
	MS189	ICM07-00732	LPSC-1	ST14	11	6	10	2	9	11	8
	MS190	ICM16-00935	LPSC-1	ST14	11	6	10	2	9	11	8
	MS191	ICM17-00285	LPSC-1	ST14	11	6	10	2	9	11	8
	MS192	P04-8864	LPSC-1	ST14	11	6	10	2	9	11	8
	MS193	D185	LPSC-1	ST14	11	6	10	2	9	11	8
	MS194	D375	LPSC-1	ST14	11	6	10	2	9	11	8
	MS195	LG10	LPSC-1	ST14	11	6	10	2	9	11	8
	MS196	Lg-per	LPSC-1	ST14	11	6	10	2	9	11	8
	MS197	Y-LG1	LPSC-1	ST14	11	6	10	2	9	11	8
	MS198	Lp001	LPSC-1	ST14	11	6	10	2	9	11	8
	MS199	S-39	LPSC-1	ST14	11	6	10	2	9	11	8
	MS200	1001095IJ_161003_C7	LPSC-12	nST110	n64	6	n40	2	7	n47	n51
	MS201	1001095st1_E6_1001095IJ_161003	LPSC-12	nST110	n64	6	n40	2	7	n47	n51
	MS202	1001262st1_A8_1001262B_160229	LPSC-5	not assigned	9	7	3	4	7	n50	9	galp sequence differs from galp allele 9 by 1 base insertion
	MS203	1001262st1_C8_1001262B_160229	LPSC-5	not assigned	9	7	3	4	7	n50	9	galp sequence differs from galp allele 9 by 1 base insertion
	MS204	1001713B170214_170313_F10	LPSC-7	ST10	9	7	3	4	7	9	9
	MS205	1001713st1_B11_1001713B170214_170313	LPSC-7	ST10	9	7	3	4	7	9	9
	MS206	1001713st1_G3_1001713B170214_170313	LPSC-7	ST10	9	7	3	4	7	9	9
	MS207	E11_m1001262Bd1_191214	LPSC-5	not assigned	9	7	3	4	7	n50	9	galp sequence differs from galp allele 9 by 1 base insertion
	MS208	G6_m1001262Bd0_191120	LPSC-16	ST21	9	11	3	10	7	10	9
	MS209	H10_m1001262Bd1_191214	LPSC-5	not assigned	9	7	3	4	7	n50	9	galp sequence differs from galp allele 9 by 1 base insertion
	MS210	159469 (type strain)	LPSC-36	nST96	n53	n37	9	n23	n46	n39	16
	MS211	PAQ102015-99	LPSC-1	ST14	11	6	10	2	9	11	8
	MS212	H10	LPSC-10	ST25	9	7	3	4	16	9	17

## Sheet: Table S5
Table S5. Heatmap of pairwise SNP matrix for 120 Lactococcus petauri genomes by PopPUNK clusters
	PopPUNK	LPSC-1	LPSC-1	LPSC-1	LPSC-1	LPSC-1	LPSC-1	LPSC-1	LPSC-1	LPSC-1	LPSC-1	LPSC-1	LPSC-1	LPSC-1	LPSC-1	LPSC-1	LPSC-1	LPSC-1	LPSC-1	LPSC-1	LPSC-1	LPSC-1	LPSC-1	LPSC-1	LPSC-1	LPSC-1	LPSC-1	LPSC-1	LPSC-1	LPSC-1	LPSC-1	LPSC-1	LPSC-1	LPSC-1	LPSC-1	LPSC-1	LPSC-2	LPSC-2	LPSC-2	LPSC-2	LPSC-2	LPSC-2	LPSC-2	LPSC-2	LPSC-2	LPSC-2	LPSC-2	LPSC-2	LPSC-2
PopPUNK	Strain name	8831	PAQ102015-99	LG_SAV_20	S-39	B1726	Lg-per	Lp001	D375	LG3	LG5	LG6	D185	Y-LG1	LG10	972-95	1758	ICM17-00285	ICM16-00935	DICM12-00820	DICM11-00507	DICM15-00195	DICM09-00230	ICM07-00732	P04-8864	BA06-02795	BA05-00402	04-8782	02-6071	01-5306	03-8568	970	CP2	1336	00-5011	CP1	LZys1	AM102-87	AM102-53	AM102-42	AM102-31	AM102-18	AM102-103	AM102-100	AM102-08	AM102-03	AM102-01	TM115-103	AM109-66
LPSC-1	8831	0	66	17	137	118	131	136	137	15	15	15	136	137	135	129	6	6	16	10	7	21	10	3	11	9	7	9	5	6	6	5	116	5	5	118	16164	16177	16163	16160	16177	16177	16173	16160	16177	16168	16173	16163	16173
LPSC-1	PAQ102015-99	66	0	73	137	118	131	136	137	71	71	71	136	137	135	128	64	68	74	68	69	79	68	65	69	65	65	67	63	66	64	61	116	63	63	118	16163	16176	16162	16159	16176	16176	16172	16159	16176	16167	16172	16162	16172
LPSC-1	LG_SAV_20	17	73	0	144	123	138	141	142	4	4	4	141	142	142	136	15	19	23	17	20	28	19	16	20	16	14	18	14	17	15	12	121	14	14	123	16171	16184	16170	16167	16184	16184	16180	16167	16184	16175	16180	16170	16180
LPSC-1	S-39	137	137	144	0	111	6	3	12	142	142	142	11	12	2	90	135	139	145	139	140	150	139	136	140	136	136	138	134	137	135	132	109	134	134	111	16178	16191	16177	16174	16191	16191	16187	16174	16191	16182	16187	16177	16187
LPSC-1	B1726	118	118	123	111	0	105	108	109	121	121	121	108	109	109	103	116	120	124	118	121	129	120	117	121	117	115	119	115	118	116	113	2	115	115	2	16165	16178	16164	16161	16178	16178	16174	16161	16178	16169	16174	16164	16174
LPSC-1	Lg-per	131	131	138	6	105	0	5	6	136	136	136	5	6	4	84	129	133	139	133	134	144	133	130	134	130	130	132	128	131	129	126	103	128	128	105	16172	16185	16171	16168	16185	16185	16181	16168	16185	16176	16181	16171	16181
LPSC-1	Lp001	136	136	141	3	108	5	0	9	139	139	139	8	9	1	89	134	138	142	136	139	147	138	135	139	135	133	137	133	136	134	131	106	133	133	108	16177	16190	16176	16173	16190	16190	16186	16173	16190	16181	16186	16176	16186
LPSC-1	D375	137	137	142	12	109	6	9	0	140	140	140	1	2	10	90	135	139	143	137	140	148	139	136	140	136	134	138	134	137	135	132	107	134	134	109	16177	16190	16176	16173	16190	16190	16186	16173	16190	16181	16186	16176	16186
LPSC-1	LG3	15	71	4	142	121	136	139	140	0	0	2	139	140	140	134	13	17	21	15	18	26	17	14	18	14	12	16	12	15	13	10	119	12	12	121	16169	16182	16168	16165	16182	16182	16178	16165	16182	16173	16178	16168	16178
LPSC-1	LG5	15	71	4	142	121	136	139	140	0	0	2	139	140	140	134	13	17	21	15	18	26	17	14	18	14	12	16	12	15	13	10	119	12	12	121	16169	16182	16168	16165	16182	16182	16178	16165	16182	16173	16178	16168	16178
LPSC-1	LG6	15	71	4	142	121	136	139	140	2	2	0	139	140	140	134	13	17	21	15	18	26	17	14	18	14	12	16	12	15	13	10	119	12	12	121	16169	16182	16168	16165	16182	16182	16178	16165	16182	16173	16178	16168	16178
LPSC-1	D185	136	136	141	11	108	5	8	1	139	139	139	0	1	9	89	134	138	142	136	139	147	138	135	139	135	133	137	133	136	134	131	106	133	133	108	16176	16189	16175	16172	16189	16189	16185	16172	16189	16180	16185	16175	16185
LPSC-1	Y-LG1	137	137	142	12	109	6	9	2	140	140	140	1	0	10	90	135	139	143	137	140	148	139	136	140	136	134	138	134	137	135	132	107	134	134	109	16177	16190	16176	16173	16190	16190	16186	16173	16190	16181	16186	16176	16186
LPSC-1	LG10	135	135	142	2	109	4	1	10	140	140	140	9	10	0	88	133	137	143	137	138	148	137	134	138	134	134	136	132	135	133	130	107	132	132	109	16176	16189	16175	16172	16189	16189	16185	16172	16189	16180	16185	16175	16185
LPSC-1	972-95	129	128	136	90	103	84	89	90	134	134	134	89	90	88	0	127	131	137	131	132	142	131	128	132	128	128	130	126	129	127	124	101	126	126	103	16169	16182	16168	16165	16182	16182	16178	16165	16182	16173	16178	16168	16178
LPSC-1	1758	6	64	15	135	116	129	134	135	13	13	13	134	135	133	127	0	8	12	8	9	17	8	5	7	7	5	5	3	6	4	3	114	3	3	116	16162	16175	16161	16158	16175	16175	16171	16158	16175	16166	16171	16161	16171
LPSC-1	ICM17-00285	6	68	19	139	120	133	138	139	17	17	17	138	139	137	131	8	0	18	12	3	23	12	3	13	11	9	11	7	8	8	7	118	7	7	120	16166	16179	16165	16162	16179	16179	16175	16162	16179	16170	16175	16165	16175
LPSC-1	ICM16-00935	16	74	23	145	124	139	142	143	21	21	21	142	143	143	137	12	18	0	16	19	9	18	15	17	17	13	15	13	16	14	13	122	13	13	124	16172	16185	16171	16168	16185	16185	16181	16168	16185	16176	16181	16171	16181
LPSC-1	DICM12-00820	10	68	17	139	118	133	136	137	15	15	15	136	137	137	131	8	12	16	0	13	21	8	9	13	11	7	11	7	10	8	7	116	7	7	118	16166	16179	16165	16162	16179	16179	16175	16162	16179	16170	16175	16165	16175
LPSC-1	DICM11-00507	7	69	20	140	121	134	139	140	18	18	18	139	140	138	132	9	3	19	13	0	24	13	4	14	12	10	12	8	9	9	8	119	8	8	121	16167	16180	16166	16163	16180	16180	16176	16163	16180	16171	16176	16166	16176
LPSC-1	DICM15-00195	21	79	28	150	129	144	147	148	26	26	26	147	148	148	142	17	23	9	21	24	0	23	20	22	22	18	20	18	21	19	18	127	18	18	129	16177	16190	16176	16173	16190	16190	16186	16173	16190	16181	16186	16176	16186
LPSC-1	DICM09-00230	10	68	19	139	120	133	138	139	17	17	17	138	139	137	131	8	12	18	8	13	23	0	9	13	11	9	11	7	10	8	7	118	7	7	120	16166	16179	16165	16162	16179	16179	16175	16162	16179	16170	16175	16165	16175
LPSC-1	ICM07-00732	3	65	16	136	117	130	135	136	14	14	14	135	136	134	128	5	3	15	9	4	20	9	0	10	8	6	8	4	5	5	4	115	4	4	117	16163	16176	16162	16159	16176	16176	16172	16159	16176	16167	16172	16162	16172
LPSC-1	P04-8864	11	69	20	140	121	134	139	140	18	18	18	139	140	138	132	7	13	17	13	14	22	13	10	0	12	10	6	8	11	9	8	119	8	8	121	16167	16180	16166	16163	16180	16180	16176	16163	16180	16171	16176	16166	16176
LPSC-1	BA06-02795	9	65	16	136	117	130	135	136	14	14	14	135	136	134	128	7	11	17	11	12	22	11	8	12	0	8	10	6	9	7	4	115	6	6	117	16163	16176	16162	16159	16176	16176	16172	16159	16176	16167	16172	16162	16172
LPSC-1	BA05-00402	7	65	14	136	115	130	133	134	12	12	12	133	134	134	128	5	9	13	7	10	18	9	6	10	8	0	8	4	7	1	4	113	4	4	115	16163	16176	16162	16159	16176	16176	16172	16159	16176	16167	16172	16162	16172
LPSC-1	04-8782	9	67	18	138	119	132	137	138	16	16	16	137	138	136	130	5	11	15	11	12	20	11	8	6	10	8	0	6	9	7	6	117	6	6	119	16165	16178	16164	16161	16178	16178	16174	16161	16178	16169	16174	16164	16174
LPSC-1	02-6071	5	63	14	134	115	128	133	134	12	12	12	133	134	132	126	3	7	13	7	8	18	7	4	8	6	4	6	0	5	3	2	113	2	2	115	16161	16174	16160	16157	16174	16174	16170	16157	16174	16165	16170	16160	16170
LPSC-1	01-5306	6	66	17	137	118	131	136	137	15	15	15	136	137	135	129	6	8	16	10	9	21	10	5	11	9	7	9	5	0	6	5	116	5	5	118	16164	16177	16163	16160	16177	16177	16173	16160	16177	16168	16173	16163	16173
LPSC-1	03-8568	6	64	15	135	116	129	134	135	13	13	13	134	135	133	127	4	8	14	8	9	19	8	5	9	7	1	7	3	6	0	3	114	3	3	116	16162	16175	16161	16158	16175	16175	16171	16158	16175	16166	16171	16161	16171
LPSC-1	970	5	61	12	132	113	126	131	132	10	10	10	131	132	130	124	3	7	13	7	8	18	7	4	8	4	4	6	2	5	3	0	111	2	2	113	16159	16172	16158	16155	16172	16172	16168	16155	16172	16163	16168	16158	16168
LPSC-1	CP2	116	116	121	109	2	103	106	107	119	119	119	106	107	107	101	114	118	122	116	119	127	118	115	119	115	113	117	113	116	114	111	0	113	113	2	16163	16176	16162	16159	16176	16176	16172	16159	16176	16167	16172	16162	16172
LPSC-1	1336	5	63	14	134	115	128	133	134	12	12	12	133	134	132	126	3	7	13	7	8	18	7	4	8	6	4	6	2	5	3	2	113	0	2	115	16161	16174	16160	16157	16174	16174	16170	16157	16174	16165	16170	16160	16170
LPSC-1	00-5011	5	63	14	134	115	128	133	134	12	12	12	133	134	132	126	3	7	13	7	8	18	7	4	8	6	4	6	2	5	3	2	113	2	0	115	16161	16174	16160	16157	16174	16174	16170	16157	16174	16165	16170	16160	16170
LPSC-1	CP1	118	118	123	111	2	105	108	109	121	121	121	108	109	109	103	116	120	124	118	121	129	120	117	121	117	115	119	115	118	116	113	2	115	115	0	16165	16178	16164	16161	16178	16178	16174	16161	16178	16169	16174	16164	16174
LPSC-2	LZys1	16164	16163	16171	16178	16165	16172	16177	16177	16169	16169	16169	16176	16177	16176	16169	16162	16166	16172	16166	16167	16177	16166	16163	16167	16163	16163	16165	16161	16164	16162	16159	16163	16161	16161	16165	0	83	48	33	83	85	79	33	83	75	79	44	78
LPSC-2	AM102-87	16177	16176	16184	16191	16178	16185	16190	16190	16182	16182	16182	16189	16190	16189	16182	16175	16179	16185	16179	16180	16190	16179	16176	16180	16176	16176	16178	16174	16177	16175	16172	16176	16174	16174	16178	83	0	83	78	0	46	22	78	0	38	22	83	39
LPSC-2	AM102-53	16163	16162	16170	16177	16164	16171	16176	16176	16168	16168	16168	16175	16176	16175	16168	16161	16165	16171	16165	16166	16176	16165	16162	16166	16162	16162	16164	16160	16163	16161	16158	16162	16160	16160	16164	48	83	0	43	83	85	79	43	83	75	79	48	78
LPSC-2	AM102-42	16160	16159	16167	16174	16161	16168	16173	16173	16165	16165	16165	16172	16173	16172	16165	16158	16162	16168	16162	16163	16173	16162	16159	16163	16159	16159	16161	16157	16160	16158	16155	16159	16157	16157	16161	33	78	43	0	78	80	74	20	78	70	74	39	73
LPSC-2	AM102-31	16177	16176	16184	16191	16178	16185	16190	16190	16182	16182	16182	16189	16190	16189	16182	16175	16179	16185	16179	16180	16190	16179	16176	16180	16176	16176	16178	16174	16177	16175	16172	16176	16174	16174	16178	83	0	83	78	0	46	22	78	0	38	22	83	39
LPSC-2	AM102-18	16177	16176	16184	16191	16178	16185	16190	16190	16182	16182	16182	16189	16190	16189	16182	16175	16179	16185	16179	16180	16190	16179	16176	16180	16176	16176	16178	16174	16177	16175	16172	16176	16174	16174	16178	85	46	85	80	46	0	42	80	46	40	42	85	41
LPSC-2	AM102-103	16173	16172	16180	16187	16174	16181	16186	16186	16178	16178	16178	16185	16186	16185	16178	16171	16175	16181	16175	16176	16186	16175	16172	16176	16172	16172	16174	16170	16173	16171	16168	16172	16170	16170	16174	79	22	79	74	22	42	0	74	22	34	0	79	35
LPSC-2	AM102-100	16160	16159	16167	16174	16161	16168	16173	16173	16165	16165	16165	16172	16173	16172	16165	16158	16162	16168	16162	16163	16173	16162	16159	16163	16159	16159	16161	16157	16160	16158	16155	16159	16157	16157	16161	33	78	43	20	78	80	74	0	78	70	74	39	73
LPSC-2	AM102-08	16177	16176	16184	16191	16178	16185	16190	16190	16182	16182	16182	16189	16190	16189	16182	16175	16179	16185	16179	16180	16190	16179	16176	16180	16176	16176	16178	16174	16177	16175	16172	16176	16174	16174	16178	83	0	83	78	0	46	22	78	0	38	22	83	39
LPSC-2	AM102-03	16168	16167	16175	16182	16169	16176	16181	16181	16173	16173	16173	16180	16181	16180	16173	16166	16170	16176	16170	16171	16181	16170	16167	16171	16167	16167	16169	16165	16168	16166	16163	16167	16165	16165	16169	75	38	75	70	38	40	34	70	38	0	34	75	33
LPSC-2	AM102-01	16173	16172	16180	16187	16174	16181	16186	16186	16178	16178	16178	16185	16186	16185	16178	16171	16175	16181	16175	16176	16186	16175	16172	16176	16172	16172	16174	16170	16173	16171	16168	16172	16170	16170	16174	79	22	79	74	22	42	0	74	22	34	0	79	35
LPSC-2	TM115-103	16163	16162	16170	16177	16164	16171	16176	16176	16168	16168	16168	16175	16176	16175	16168	16161	16165	16171	16165	16166	16176	16165	16162	16166	16162	16162	16164	16160	16163	16161	16158	16162	16160	16160	16164	44	83	48	39	83	85	79	39	83	75	79	0	78
LPSC-2	AM109-66	16173	16172	16180	16187	16174	16181	16186	16186	16178	16178	16178	16185	16186	16185	16178	16171	16175	16181	16175	16176	16186	16175	16172	16176	16172	16172	16174	16170	16173	16171	16168	16172	16170	16170	16174	78	39	78	73	39	41	35	73	39	33	35	78	0
LPSC-3	L4	16653	16648	16660	16665	16651	16659	16664	16664	16658	16658	16658	16663	16664	16663	16656	16651	16655	16661	16655	16656	16666	16655	16652	16656	16652	16652	16654	16650	16653	16651	16648	16649	16650	16650	16651	2526	2541	2526	2521	2541	2543	2537	2521	2541	2533	2537	2526	2536
LPSC-3	LG1074	16655	16650	16662	16667	16653	16661	16666	16666	16660	16660	16660	16665	16666	16665	16658	16653	16657	16663	16657	16658	16668	16657	16654	16658	16654	16654	16656	16652	16655	16653	16650	16651	16652	16652	16653	2526	2541	2526	2521	2541	2543	2537	2521	2541	2533	2537	2526	2536
LPSC-3	CF11	16657	16652	16664	16669	16655	16663	16668	16668	16662	16662	16662	16667	16668	16667	16660	16655	16659	16665	16659	16660	16670	16659	16656	16660	16656	16656	16658	16654	16657	16655	16652	16653	16654	16654	16655	2528	2543	2528	2523	2543	2545	2539	2523	2543	2535	2539	2528	2538
LPSC-3	16DB44798	16655	16650	16662	16667	16653	16661	16666	16666	16660	16660	16660	16665	16666	16665	16658	16653	16657	16663	16657	16658	16668	16657	16654	16658	16654	16654	16656	16652	16655	16653	16650	16651	16652	16652	16653	2527	2542	2527	2522	2542	2544	2538	2522	2542	2534	2538	2527	2537
LPSC-3	AF92-02b2A	16680	16675	16687	16692	16678	16686	16691	16691	16685	16685	16685	16690	16691	16690	16683	16678	16682	16688	16682	16683	16693	16682	16679	16683	16679	16679	16681	16677	16680	16678	16675	16676	16677	16677	16678	2521	2536	2521	2516	2536	2538	2532	2516	2536	2528	2532	2521	2531
LPSC-3	TM115-85	16648	16643	16655	16660	16646	16654	16659	16659	16653	16653	16653	16658	16659	16658	16651	16646	16650	16656	16650	16651	16661	16650	16647	16651	16647	16647	16649	16645	16648	16646	16643	16644	16645	16645	16646	2524	2539	2524	2519	2539	2541	2535	2519	2539	2531	2535	2524	2534
LPSC-3	TM115-78	16648	16643	16655	16660	16646	16654	16659	16659	16653	16653	16653	16658	16659	16658	16651	16646	16650	16656	16650	16651	16661	16650	16647	16651	16647	16647	16649	16645	16648	16646	16643	16644	16645	16645	16646	2519	2534	2519	2514	2534	2536	2530	2514	2534	2526	2530	2519	2529
LPSC-3	TM115-188	16648	16643	16655	16660	16646	16654	16659	16659	16653	16653	16653	16658	16659	16658	16651	16646	16650	16656	16650	16651	16661	16650	16647	16651	16647	16647	16649	16645	16648	16646	16643	16644	16645	16645	16646	2524	2539	2524	2519	2539	2541	2535	2519	2539	2531	2535	2524	2534
LPSC-3	TM115-113	16644	16639	16651	16656	16642	16650	16655	16655	16649	16649	16649	16654	16655	16654	16647	16642	16646	16652	16646	16647	16657	16646	16643	16647	16643	16643	16645	16641	16644	16642	16639	16640	16641	16641	16642	2515	2530	2515	2510	2530	2532	2526	2510	2530	2522	2526	2515	2525
LPSC-3	OPBG_LG1	16648	16643	16655	16660	16646	16654	16659	16659	16653	16653	16653	16658	16659	16658	16651	16646	16650	16656	16650	16651	16661	16650	16647	16651	16647	16647	16649	16645	16648	16646	16643	16644	16645	16645	16646	2519	2534	2519	2514	2534	2536	2530	2514	2534	2526	2530	2519	2529
LPSC-3	OPBG_LG2	16648	16643	16655	16660	16646	16654	16659	16659	16653	16653	16653	16658	16659	16658	16651	16646	16650	16656	16650	16651	16661	16650	16647	16651	16647	16647	16649	16645	16648	16646	16643	16644	16645	16645	16646	2519	2534	2519	2514	2534	2536	2530	2514	2534	2526	2530	2519	2529
LPSC-3	OPBG_LG3	16648	16643	16655	16660	16646	16654	16659	16659	16653	16653	16653	16658	16659	16658	16651	16646	16650	16656	16650	16651	16661	16650	16647	16651	16647	16647	16649	16645	16648	16646	16643	16644	16645	16645	16646	2519	2534	2519	2514	2534	2536	2530	2514	2534	2526	2530	2519	2529
LPSC-4	AF30-7	16358	16353	16365	16370	16356	16364	16369	16369	16363	16363	16363	16368	16369	16368	16361	16356	16360	16366	16360	16361	16371	16360	16357	16361	16357	16357	16359	16355	16358	16356	16353	16354	16355	16355	16356	3265	3280	3265	3260	3280	3282	3276	3260	3280	3270	3276	3265	3275
LPSC-4	AF30-1A	16358	16353	16365	16370	16356	16364	16369	16369	16363	16363	16363	16368	16369	16368	16361	16356	16360	16366	16360	16361	16371	16360	16357	16361	16357	16357	16359	16355	16358	16356	16353	16354	16355	16355	16356	3265	3280	3265	3260	3280	3282	3276	3260	3280	3270	3276	3265	3275
LPSC-4	AF30-1	16358	16353	16365	16370	16356	16364	16369	16369	16363	16363	16363	16368	16369	16368	16361	16356	16360	16366	16360	16361	16371	16360	16357	16361	16357	16357	16359	16355	16358	16356	16353	16354	16355	16355	16356	3265	3280	3265	3260	3280	3282	3276	3260	3280	3270	3276	3265	3275
LPSC-4	AF30-8	16358	16353	16365	16370	16356	16364	16369	16369	16363	16363	16363	16368	16369	16368	16361	16356	16360	16366	16360	16361	16371	16360	16357	16361	16357	16357	16359	16355	16358	16356	16353	16354	16355	16355	16356	3265	3280	3265	3260	3280	3282	3276	3260	3280	3270	3276	3265	3275
LPSC-4	OF05-15BHA	16358	16353	16365	16370	16356	16364	16369	16369	16363	16363	16363	16368	16369	16368	16361	16356	16360	16366	16360	16361	16371	16360	16357	16361	16357	16357	16359	16355	16358	16356	16353	16354	16355	16355	16356	3265	3280	3265	3260	3280	3282	3276	3260	3280	3270	3276	3265	3275
LPSC-5	1001262st1_A8_1001262B_160229	16804	16799	16811	16816	16802	16810	16815	16815	16809	16809	16809	16814	16815	16814	16807	16802	16806	16812	16806	16807	16817	16806	16803	16807	16803	16803	16805	16801	16804	16802	16799	16800	16801	16801	16802	2320	2335	2320	2315	2335	2337	2331	2315	2335	2327	2331	2320	2330
LPSC-5	1001262st1_C8_1001262B_160229	16804	16799	16811	16816	16802	16810	16815	16815	16809	16809	16809	16814	16815	16814	16807	16802	16806	16812	16806	16807	16817	16806	16803	16807	16803	16803	16805	16801	16804	16802	16799	16800	16801	16801	16802	2320	2335	2320	2315	2335	2337	2331	2315	2335	2327	2331	2320	2330
LPSC-5	E11_m1001262Bd1_191214	16808	16803	16815	16820	16806	16814	16819	16819	16813	16813	16813	16818	16819	16818	16811	16806	16810	16816	16810	16811	16821	16810	16807	16811	16807	16807	16809	16805	16808	16806	16803	16804	16805	16805	16806	2324	2339	2324	2319	2339	2341	2335	2319	2339	2331	2335	2324	2334
LPSC-5	H10_m1001262Bd1_191214	16807	16802	16814	16819	16805	16813	16818	16818	16812	16812	16812	16817	16818	16817	16810	16805	16809	16815	16809	16810	16820	16809	16806	16810	16806	16806	16808	16804	16807	16805	16802	16803	16804	16804	16805	2323	2338	2323	2318	2338	2340	2334	2318	2338	2330	2334	2323	2333
LPSC-6	AM113-83	12467	12465	12475	12480	12465	12474	12479	12480	12473	12473	12473	12479	12480	12478	12470	12466	12469	12476	12470	12470	12481	12470	12466	12471	12467	12467	12469	12465	12467	12466	12463	12463	12465	12465	12465	15987	15999	15988	15981	15999	16001	15995	15983	15999	15992	15995	15986	15995
LPSC-6	AM113-153	12460	12458	12468	12473	12458	12467	12472	12473	12466	12466	12466	12472	12473	12471	12463	12459	12462	12469	12463	12463	12474	12463	12459	12464	12460	12460	12462	12458	12460	12459	12456	12456	12458	12458	12458	15980	15992	15981	15974	15992	15994	15988	15976	15992	15985	15988	15979	15988
LPSC-6	AM113-08	12466	12464	12474	12479	12464	12473	12478	12479	12472	12472	12472	12478	12479	12477	12469	12465	12468	12475	12469	12469	12480	12469	12465	12470	12466	12466	12468	12464	12466	12465	12462	12462	12464	12464	12464	15986	15998	15987	15980	15998	16000	15994	15982	15998	15991	15994	15985	15994
LPSC-6	TM115-95	12480	12478	12488	12493	12478	12487	12492	12493	12486	12486	12486	12492	12493	12491	12483	12479	12482	12489	12483	12483	12494	12483	12479	12484	12480	12480	12482	12478	12480	12479	12476	12476	12478	12478	12478	15996	16008	15997	15990	16008	16010	16004	15992	16008	16001	16004	15995	16004
LPSC-7	1001713B170214_170313_F10	16503	16498	16510	16515	16501	16509	16514	16514	16508	16508	16508	16513	16514	16513	16506	16501	16505	16511	16505	16506	16516	16505	16502	16506	16502	16502	16504	16500	16503	16501	16498	16499	16500	16500	16501	2420	2435	2420	2415	2435	2437	2431	2415	2435	2427	2431	2420	2430
LPSC-7	1001713st1_G3_1001713B170214_170313	16503	16498	16510	16515	16501	16509	16514	16514	16508	16508	16508	16513	16514	16513	16506	16501	16505	16511	16505	16506	16516	16505	16502	16506	16502	16502	16504	16500	16503	16501	16498	16499	16500	16500	16501	2420	2435	2420	2415	2435	2437	2431	2415	2435	2427	2431	2420	2430
LPSC-7	1001713st1_B11_1001713B170214_170313	16503	16498	16510	16515	16501	16509	16514	16514	16508	16508	16508	16513	16514	16513	16506	16501	16505	16511	16505	16506	16516	16505	16502	16506	16502	16502	16504	16500	16503	16501	16498	16499	16500	16500	16501	2420	2435	2420	2415	2435	2437	2431	2415	2435	2427	2431	2420	2430
LPSC-8	AF01-4J	11513	11508	11520	11525	11512	11519	11524	11525	11518	11518	11518	11524	11525	11523	11519	11511	11515	11521	11515	11514	11526	11515	11512	11516	11512	11512	11514	11510	11513	11511	11508	11510	11510	11510	11512	17053	17065	17050	17049	17065	17067	17061	17049	17065	17056	17061	17052	17061
LPSC-8	AF01-4	11513	11508	11520	11525	11512	11519	11524	11525	11518	11518	11518	11524	11525	11523	11519	11511	11515	11521	11515	11514	11526	11515	11512	11516	11512	11512	11514	11510	11513	11511	11508	11510	11510	11510	11512	17053	17065	17050	17049	17065	17067	17061	17049	17065	17056	17061	17052	17061
LPSC-9	AM100_PBBO_1D_13A	15180	15173	15188	15193	15180	15189	15192	15194	15186	15186	15186	15193	15194	15191	15188	15179	15182	15189	15183	15183	15194	15183	15179	15184	15180	15180	15182	15178	15180	15179	15176	15178	15178	15178	15180	12435	12448	12434	12429	12448	12449	12444	12431	12448	12438	12444	12436	12443
LPSC-9	AM100_PB1O_LT_1D_2A	15180	15173	15188	15193	15180	15189	15192	15194	15186	15186	15186	15193	15194	15191	15188	15179	15182	15189	15183	15183	15194	15183	15179	15184	15180	15180	15182	15178	15180	15179	15176	15178	15178	15178	15180	12435	12448	12434	12429	12448	12449	12444	12431	12448	12438	12444	12436	12443
LPSC-10	H10	15836	15831	15843	15847	15834	15841	15846	15846	15841	15841	15841	15845	15846	15845	15838	15834	15838	15844	15838	15839	15849	15838	15835	15839	15835	15835	15837	15833	15836	15834	15831	15832	15833	15833	15834	5304	5319	5304	5299	5319	5321	5315	5299	5319	5311	5315	5304	5314
LPSC-10	AM102-72	15866	15861	15873	15877	15864	15871	15876	15876	15871	15871	15871	15875	15876	15875	15868	15864	15868	15874	15868	15869	15879	15868	15865	15869	15865	15865	15867	15863	15866	15864	15861	15862	15863	15863	15864	4949	4964	4949	4944	4964	4966	4960	4944	4964	4956	4960	4949	4959
LPSC-11	FDAARGOS_1062	30911	30909	30919	30921	30908	30915	30920	30920	30917	30917	30917	30919	30920	30919	30911	30910	30913	30919	30914	30914	30924	30914	30910	30915	30911	30909	30913	30909	30911	30908	30907	30906	30909	30909	30908	17499	17512	17497	17492	17512	17516	17510	17490	17512	17505	17510	17499	17509
LPSC-11	B18	30913	30911	30921	30923	30910	30917	30922	30922	30919	30919	30919	30921	30922	30921	30913	30912	30915	30921	30916	30916	30926	30916	30912	30917	30913	30911	30915	30911	30913	30910	30909	30908	30911	30911	30910	17501	17514	17499	17494	17514	17518	17512	17492	17514	17507	17512	17501	17511
LPSC-12	1001095IJ_161003_C7	11986	11981	11992	11995	11981	11989	11994	11995	11991	11991	11991	11994	11995	11993	11988	11984	11988	11994	11988	11987	11999	11988	11985	11989	11985	11985	11987	11983	11986	11984	11981	11979	11983	11983	11981	17187	17199	17186	17181	17199	17201	17195	17183	17199	17190	17195	17186	17195
LPSC-12	1001095st1_E6_1001095IJ_161003	11986	11981	11992	11995	11981	11989	11994	11995	11991	11991	11991	11994	11995	11993	11988	11984	11988	11994	11988	11987	11999	11988	11985	11989	11985	11985	11987	11983	11986	11984	11981	11979	11983	11983	11981	17187	17199	17186	17181	17199	17201	17195	17183	17199	17190	17195	17186	17195
LPSC-13	L1	26714	26712	26722	26724	26711	26718	26723	26723	26720	26720	26720	26722	26723	26722	26714	26713	26716	26722	26717	26717	26727	26717	26713	26718	26714	26712	26716	26712	26714	26711	26710	26709	26712	26712	26711	12975	12990	12974	12968	12990	12992	12986	12968	12990	12981	12986	12975	12985
LPSC-13	L8	26700	26698	26708	26710	26697	26704	26709	26709	26706	26706	26706	26708	26709	26708	26700	26699	26702	26708	26703	26703	26713	26703	26699	26704	26700	26698	26702	26698	26700	26697	26696	26695	26698	26698	26697	12959	12974	12958	12952	12974	12976	12970	12952	12974	12965	12970	12959	12969
LPSC-14	DSM109777	13463	13465	13470	13476	13462	13470	13475	13476	13468	13468	13468	13475	13476	13474	13470	13461	13465	13471	13465	13466	13476	13465	13462	13466	13462	13462	13464	13460	13463	13461	13458	13460	13460	13460	13462	20661	20673	20658	20656	20673	20678	20671	20656	20673	20668	20671	20659	20671
LPSC-15	Hebei-B-22	17800	17795	17807	17812	17798	17806	17811	17811	17805	17805	17805	17810	17811	17810	17805	17798	17802	17808	17802	17803	17813	17802	17799	17803	17799	17799	17801	17797	17800	17798	17795	17796	17797	17797	17798	8094	8108	8092	8089	8108	8109	8104	8087	8108	8099	8104	8094	8104
LPSC-16	G6_m1001262Bd0_191120	16847	16842	16854	16859	16845	16853	16858	16858	16852	16852	16852	16857	16858	16857	16850	16845	16849	16855	16849	16850	16860	16849	16846	16850	16846	16844	16848	16844	16847	16843	16842	16843	16844	16844	16845	2692	2707	2690	2685	2707	2709	2703	2687	2707	2699	2703	2692	2702
LPSC-17	TM115-13	15952	15952	15959	15964	15953	15958	15963	15964	15957	15957	15957	15963	15964	15962	15953	15950	15954	15960	15954	15953	15963	15954	15951	15955	15951	15951	15953	15949	15952	15950	15947	15951	15949	15949	15953	18813	18824	18814	18809	18824	18828	18822	18809	18824	18817	18822	18812	18822
LPSC-18	TM115-189	12642	12641	12650	12655	12639	12649	12654	12655	12648	12648	12648	12654	12655	12653	12645	12641	12644	12651	12645	12645	12656	12645	12641	12646	12642	12642	12644	12640	12642	12641	12638	12637	12640	12640	12639	16617	16630	16618	16609	16630	16630	16626	16611	16630	16621	16626	16616	16626
LPSC-19	TM115-29	15970	15970	15977	15982	15971	15976	15981	15982	15975	15975	15975	15981	15982	15980	15971	15968	15972	15978	15972	15971	15981	15972	15969	15973	15969	15969	15971	15967	15970	15968	15965	15969	15967	15967	15971	18826	18837	18827	18822	18837	18841	18835	18822	18837	18830	18835	18825	18835
LPSC-20	TM115-81	16543	16538	16550	16555	16541	16549	16554	16554	16548	16548	16548	16553	16554	16553	16546	16541	16545	16551	16545	16546	16556	16545	16542	16546	16542	16542	16544	16540	16543	16541	16538	16539	16540	16540	16541	2463	2478	2463	2458	2478	2480	2474	2458	2478	2470	2474	2463	2473
LPSC-21	AM113-58	15184	15180	15192	15200	15184	15194	15199	15199	15190	15190	15190	15198	15199	15198	15193	15183	15186	15193	15187	15187	15198	15187	15183	15188	15184	15184	15186	15182	15184	15183	15180	15182	15182	15182	15184	13155	13168	13152	13149	13168	13169	13164	13151	13168	13158	13164	13156	13163
LPSC-22	AM102-90	26705	26703	26713	26715	26702	26709	26714	26714	26711	26711	26711	26713	26714	26713	26705	26704	26707	26713	26708	26708	26718	26708	26704	26709	26705	26703	26707	26703	26705	26702	26701	26700	26703	26703	26702	12965	12980	12964	12958	12980	12982	12976	12958	12980	12971	12976	12965	12975
LPSC-23	LG1	10	66	9	137	116	131	134	135	7	7	7	134	135	135	129	8	12	16	10	13	21	12	9	13	9	7	11	7	10	8	5	114	7	7	116	16164	16177	16163	16160	16177	16177	16173	16160	16177	16168	16173	16163	16173
LPSC-24	HG248	16489	16484	16496	16501	16487	16495	16500	16500	16494	16494	16494	16499	16500	16499	16492	16487	16491	16497	16491	16492	16502	16491	16488	16492	16488	16488	16490	16486	16489	16487	16484	16485	16486	16486	16487	2398	2413	2398	2393	2413	2415	2409	2393	2413	2405	2409	2398	2408
LPSC-25	LSSP153	9726	9726	9733	9732	9721	9728	9731	9734	9731	9731	9731	9733	9734	9730	9723	9724	9728	9734	9728	9727	9739	9728	9725	9729	9725	9725	9727	9723	9726	9724	9721	9719	9723	9723	9721	15134	15147	15133	15130	15147	15149	15143	15130	15147	15138	15143	15133	15143
LPSC-26	HMLB20	16930	16925	16937	16942	16928	16936	16941	16941	16935	16935	16935	16940	16941	16940	16933	16928	16932	16938	16932	16933	16943	16932	16929	16933	16929	16927	16931	16927	16930	16926	16925	16926	16927	16927	16928	2776	2791	2774	2769	2791	2793	2787	2771	2791	2783	2787	2776	2786
LPSC-27	INF110	16095	16095	16102	16107	16096	16101	16106	16107	16100	16100	16100	16106	16107	16105	16096	16093	16097	16103	16097	16096	16106	16097	16094	16098	16094	16094	16096	16092	16095	16093	16090	16094	16092	16092	16096	18848	18859	18849	18844	18859	18863	18857	18844	18859	18852	18857	18847	18857
LPSC-28	FDAARGOS_1063	15208	15209	15216	15221	15208	15217	15220	15223	15214	15214	15214	15222	15223	15219	15216	15207	15210	15217	15211	15209	15222	15211	15207	15212	15208	15208	15210	15206	15208	15207	15204	15206	15206	15206	15208	20189	20199	20188	20183	20199	20203	20197	20181	20199	20194	20197	20188	20197
LPSC-29	FDAARGOS_1002	16616	16611	16623	16628	16614	16622	16627	16627	16621	16621	16621	16626	16627	16626	16619	16614	16618	16624	16618	16619	16629	16618	16615	16619	16615	16613	16617	16613	16616	16612	16611	16612	16613	16613	16614	2675	2690	2675	2670	2690	2692	2686	2670	2690	2682	2686	2675	2685
LPSC-30	RJAA.1	12422	12419	12430	12436	12423	12430	12435	12436	12428	12428	12428	12435	12436	12434	12429	12421	12424	12431	12425	12423	12436	12425	12421	12426	12422	12422	12424	12420	12422	12421	12418	12421	12420	12420	12423	17430	17442	17429	17424	17442	17442	17438	17426	17442	17435	17438	17429	17438
LPSC-31	18DB43829	6758	6754	6765	6770	6757	6764	6769	6770	6763	6763	6763	6769	6770	6768	6763	6756	6760	6766	6760	6759	6771	6760	6757	6761	6757	6757	6759	6755	6758	6756	6753	6755	6755	6755	6757	15632	15642	15631	15628	15642	15647	15641	15628	15642	15636	15641	15631	15641
LPSC-32	12DB22928	12456	12455	12464	12470	12457	12464	12469	12469	12462	12462	12462	12468	12469	12468	12461	12455	12458	12465	12459	12457	12470	12459	12455	12460	12456	12456	12458	12454	12456	12455	12452	12455	12454	12454	12457	16130	16142	16123	16126	16142	16144	16138	16126	16142	16135	16138	16129	16138
LPSC-33	14FISH1	16563	16556	16570	16575	16561	16569	16574	16574	16568	16568	16568	16573	16574	16573	16566	16561	16565	16571	16565	16566	16576	16565	16562	16566	16562	16560	16564	16560	16563	16559	16558	16559	16560	16560	16561	2525	2538	2525	2520	2538	2542	2536	2520	2538	2532	2536	2525	2535
LPSC-34	AM13-9	13274	13272	13281	13286	13270	13280	13285	13285	13279	13279	13279	13284	13285	13284	13279	13272	13276	13282	13276	13277	13287	13276	13273	13277	13273	13273	13275	13271	13274	13272	13269	13268	13271	13271	13270	13434	13447	13429	13426	13447	13449	13443	13428	13447	13438	13443	13435	13443
LPSC-35	KS1546	16889	16884	16896	16901	16887	16895	16900	16900	16894	16894	16894	16899	16900	16899	16892	16887	16891	16897	16891	16892	16902	16891	16888	16892	16888	16886	16890	16886	16889	16885	16884	16885	16886	16886	16887	2743	2758	2741	2736	2758	2760	2754	2738	2758	2750	2754	2743	2753
LPSC-36	159469 (type strain)	12332	12327	12340	12344	12330	12338	12343	12343	12338	12338	12338	12342	12343	12342	12337	12331	12334	12341	12335	12333	12346	12335	12331	12336	12332	12332	12334	12330	12332	12331	12328	12328	12330	12330	12330	17551	17563	17548	17545	17563	17563	17559	17547	17563	17554	17559	17550	17559
LPSC-37	Lg-ilsanpaik-gs201105	17902	17897	17909	17914	17900	17908	17913	17913	17907	17907	17907	17912	17913	17912	17907	17900	17904	17910	17904	17905	17915	17904	17901	17905	17901	17901	17903	17899	17902	17900	17897	17898	17899	17899	17900	8198	8212	8196	8193	8212	8213	8208	8191	8212	8203	8208	8198	8208
LPSC-38	TB25	15479	15474	15486	15491	15477	15485	15490	15490	15484	15484	15484	15489	15490	15489	15482	15477	15481	15487	15481	15482	15492	15481	15478	15482	15478	15478	15480	15476	15479	15477	15474	15475	15476	15476	15477	6385	6400	6383	6378	6400	6402	6396	6380	6400	6388	6396	6385	6395
LPSC-39	21881	18847	18842	18852	18857	18845	18853	18856	18858	18852	18852	18852	18857	18858	18855	18850	18845	18849	18855	18849	18850	18860	18849	18846	18850	18846	18846	18848	18844	18847	18845	18842	18843	18844	18844	18845	4979	4994	4979	4974	4994	4996	4990	4974	4994	4986	4990	4979	4989
LPSC-40	LG4	7430	7428	7437	7441	7428	7435	7440	7440	7435	7435	7435	7439	7440	7439	7434	7428	7432	7438	7432	7432	7443	7432	7429	7433	7429	7429	7431	7427	7430	7428	7425	7426	7427	7427	7428	15783	15796	15782	15779	15796	15798	15792	15777	15796	15789	15792	15782	15792
LPSC-41	LG606	11033	11031	11041	11048	11032	11042	11047	11048	11039	11039	11039	11047	11048	11046	11041	11032	11035	11042	11036	11036	11047	11036	11032	11037	11033	11033	11035	11031	11033	11032	11029	11030	11031	11031	11032	15153	15166	15154	15147	15166	15168	15162	15147	15166	15159	15162	15152	15162
LPSC-42	LG592	9736	9736	9743	9742	9731	9738	9741	9744	9741	9741	9741	9743	9744	9740	9733	9734	9738	9744	9738	9737	9749	9738	9735	9739	9735	9735	9737	9733	9736	9734	9731	9729	9733	9733	9731	15140	15153	15139	15136	15153	15155	15149	15136	15153	15144	15149	15139	15149
LPSC-43	LG1267	9576	9576	9583	9584	9573	9580	9583	9586	9581	9581	9581	9585	9586	9582	9575	9574	9578	9584	9578	9577	9589	9578	9575	9579	9575	9575	9577	9573	9576	9574	9571	9571	9573	9573	9573	14554	14567	14555	14550	14567	14569	14563	14550	14567	14558	14563	14553	14563
LPSC-44	L6	15153	15153	15160	15163	15152	15159	15162	15164	15158	15158	15158	15163	15164	15161	15154	15151	15155	15161	15155	15156	15166	15155	15152	15156	15152	15152	15154	15150	15153	15151	15148	15150	15150	15150	15152	5951	5966	5949	5946	5966	5968	5962	5946	5966	5958	5962	5951	5961
LPSC-45	L3	31013	31011	31021	31023	31010	31017	31022	31022	31019	31019	31019	31021	31022	31021	31013	31012	31015	31021	31016	31016	31026	31016	31012	31017	31013	31011	31015	31011	31013	31010	31009	31008	31011	31011	31010	17605	17618	17603	17598	17618	17622	17616	17596	17618	17611	17616	17605	17615
[truncated: 72 more columns]

## Sheet: Table S6
Table S6. Heatmap of pairwise SNP matrix for 53 Lactococcus formosensis genomes by PopPUNK clusters
	PopPUNK	LFSC-1	LFSC-1	LFSC-1	LFSC-1	LFSC-1	LFSC-1	LFSC-1	LFSC-1	LFSC-1	LFSC-1	LFSC-1	LFSC-1	LFSC-1	LFSC-2	LFSC-2	LFSC-2	LFSC-2	LFSC-2	LFSC-2	LFSC-2	LFSC-2	LFSC-2	LFSC-3	LFSC-3	LFSC-3	LFSC-3	LFSC-3	LFSC-3	LFSC-3	LFSC-3	LFSC-4	LFSC-4	LFSC-4	LFSC-4	LFSC-5	LFSC-5	LFSC-6	LFSC-7	LFSC-8	LFSC-9	LFSC-10	LFSC-11	LFSC-12	LFSC-13	LFSC-14	LFSC-15	LFSC-16	LFSC-17
PopPUNK	Strain name	Hebei-B-02	Hebei-C-03	InnerMongolia-F-06	InnerMongolia-F-07	Gansu-H-11	Ningxia-I-14	Gansu-H-12	Hebei-B-21	Shanxi-J-24	Shanxi-J-25	Shandong-K-29	Shandong-K-30	Hebei-B-38	Hebei-E-05	Hebei-G-08	Hebei-G-09	Hebei-G-10	Ningxia-I-16	Ningxia-I-17	Ningxia-I-23	Ningxia-I-28	Hebei-L-34	Shanxi-A-01	Ningxia-I-13	Ningxia-I-15	Ningxia-I-19	Ningxia-I-20	Ningxia-I-18	Ningxia-I-27	Shandong-M-36	Hebei-L-31	Hebei-L-32	Hebei-L-35	Hebei-B-39	DM12426	15CT2	Shandong-M-37	Hebei-L-33	Ningxia-I-26	InnerMongolia-D-04	AF101-03	TM115-50	AM113-91	B827	I4/6O	LSSP106	NBRC109475 (type strain)	LMG30663 (type strain)
LFSC-1	Hebei-B-02	0	34	21	18	28	14	15	8	38	41	11	12	10	6069	6052	6052	6058	6060	6077	6059	6061	6057	6219	7421	7421	7421	7415	7420	6218	6242	6208	6201	6198	6199	24602	24607	6156	6197	7355	5794	24996	24155	25897	6156	16945	1647	20941	11960
LFSC-1	Hebei-C-03	34	0	47	44	54	36	41	36	18	23	39	40	38	6083	6066	6066	6072	6074	6089	6073	6075	6071	6233	7433	7433	7433	7427	7432	6232	6256	6222	6215	6212	6213	24614	24619	6170	6211	7367	5808	25010	24169	25907	6170	16959	1661	20955	11973
LFSC-1	InnerMongolia-F-06	21	47	0	13	41	27	28	23	51	54	26	27	25	6082	6065	6065	6071	6073	6090	6072	6074	6070	6232	7434	7434	7434	7428	7433	6231	6255	6221	6214	6211	6212	24615	24620	6169	6210	7368	5807	25009	24168	25910	6169	16958	1660	20954	11973
LFSC-1	InnerMongolia-F-07	18	44	13	0	38	24	25	20	48	51	23	24	22	6079	6062	6062	6068	6070	6087	6069	6071	6067	6229	7431	7431	7431	7425	7430	6228	6252	6218	6211	6208	6209	24612	24617	6166	6207	7365	5804	25006	24165	25907	6166	16955	1657	20951	11970
LFSC-1	Gansu-H-11	28	54	41	38	0	34	27	30	58	61	33	34	32	6069	6052	6052	6058	6060	6077	6059	6061	6057	6219	7421	7421	7421	7415	7420	6218	6242	6215	6208	6205	6206	24610	24615	6163	6204	7355	5805	25004	24163	25905	6164	16945	1667	20950	11970
LFSC-1	Ningxia-I-14	14	36	27	24	34	0	21	16	40	43	19	20	18	6071	6054	6054	6060	6062	6079	6061	6063	6059	6221	7423	7423	7423	7417	7422	6220	6244	6210	6203	6200	6201	24604	24609	6158	6199	7357	5796	24998	24157	25899	6158	16947	1649	20943	11962
LFSC-1	Gansu-H-12	15	41	28	25	27	21	0	17	45	48	20	21	19	6076	6059	6059	6065	6067	6084	6066	6068	6064	6226	7428	7428	7428	7422	7427	6225	6249	6215	6208	6205	6206	24609	24614	6163	6204	7362	5801	25003	24162	25904	6163	16952	1654	20948	11967
LFSC-1	Hebei-B-21	8	36	23	20	30	16	17	0	40	43	7	8	6	6071	6054	6054	6060	6062	6079	6061	6063	6059	6221	7423	7423	7423	7417	7422	6220	6244	6210	6203	6200	6201	24604	24609	6158	6199	7357	5796	24998	24157	25899	6158	16947	1649	20943	11962
LFSC-1	Shanxi-J-24	38	18	51	48	58	40	45	40	0	19	43	44	42	6087	6070	6070	6076	6078	6093	6077	6079	6075	6237	7437	7437	7437	7431	7436	6236	6260	6226	6219	6216	6217	24617	24622	6174	6215	7371	5812	25014	24172	25911	6173	16963	1665	20959	11978
LFSC-1	Shanxi-J-25	41	23	54	51	61	43	48	43	19	0	46	47	45	6090	6073	6073	6079	6081	6098	6080	6082	6078	6240	7442	7442	7442	7436	7441	6239	6263	6229	6222	6219	6220	24621	24626	6177	6218	7376	5815	25017	24176	25913	6177	16966	1668	20962	11981
LFSC-1	Shandong-K-29	11	39	26	23	33	19	20	7	43	46	0	1	9	6074	6057	6057	6063	6065	6082	6064	6066	6062	6224	7426	7426	7426	7420	7425	6223	6247	6213	6206	6203	6204	24607	24612	6161	6202	7360	5799	25001	24160	25902	6161	16950	1652	20946	11965
LFSC-1	Shandong-K-30	12	40	27	24	34	20	21	8	44	47	1	0	10	6075	6058	6058	6064	6066	6083	6065	6067	6063	6225	7427	7427	7427	7421	7426	6224	6248	6214	6207	6204	6205	24608	24613	6162	6203	7361	5800	25002	24161	25903	6162	16951	1653	20947	11966
LFSC-1	Hebei-B-38	10	38	25	22	32	18	19	6	42	45	9	10	0	6073	6056	6056	6062	6064	6081	6063	6065	6061	6223	7425	7425	7425	7419	7424	6222	6246	6212	6205	6202	6203	24606	24611	6160	6201	7359	5798	25000	24159	25901	6160	16949	1651	20945	11963
LFSC-2	Hebei-E-05	6069	6083	6082	6079	6069	6071	6076	6071	6087	6090	6074	6075	6073	0	85	85	91	93	24	92	94	90	5028	2653	2653	2653	2647	2652	5027	5101	7646	7639	7636	7637	25549	25554	7601	7635	2587	7235	25886	25232	26788	4502	16654	7622	21862	12666
LFSC-2	Hebei-G-08	6052	6066	6065	6062	6052	6054	6059	6054	6070	6073	6057	6058	6056	85	0	0	8	20	91	19	21	7	5011	2664	2664	2664	2658	2663	5010	5084	7629	7622	7619	7620	25533	25538	7584	7618	2598	7218	25870	25216	26774	4485	16640	7603	21846	12651
LFSC-2	Hebei-G-09	6052	6066	6065	6062	6052	6054	6059	6054	6070	6073	6057	6058	6056	85	0	0	8	20	91	19	21	7	5011	2664	2664	2664	2658	2663	5010	5084	7629	7622	7619	7620	25533	25538	7584	7618	2598	7218	25870	25216	26774	4485	16640	7603	21846	12651
LFSC-2	Hebei-G-10	6058	6072	6071	6068	6058	6060	6065	6060	6076	6079	6063	6064	6062	91	8	8	0	26	97	25	27	1	5017	2670	2670	2670	2664	2669	5016	5090	7635	7628	7625	7626	25539	25544	7590	7624	2604	7224	25876	25222	26780	4491	16646	7609	21852	12657
LFSC-2	Ningxia-I-16	6060	6074	6073	6070	6060	6062	6067	6062	6078	6081	6065	6066	6064	93	20	20	26	0	99	5	7	25	5019	2672	2672	2672	2666	2671	5018	5092	7637	7630	7627	7628	25541	25546	7592	7626	2606	7226	25878	25224	26782	4493	16648	7611	21854	12659
LFSC-2	Ningxia-I-17	6077	6089	6090	6087	6077	6079	6084	6079	6093	6098	6082	6083	6081	24	91	91	97	99	0	98	100	96	5036	2653	2653	2653	2647	2652	5035	5109	7654	7647	7644	7645	25557	25562	7609	7643	2587	7243	25894	25240	26795	4510	16662	7630	21867	12673
LFSC-2	Ningxia-I-23	6059	6073	6072	6069	6059	6061	6066	6061	6077	6080	6064	6065	6063	92	19	19	25	5	98	0	6	24	5018	2671	2671	2671	2665	2670	5017	5091	7636	7629	7626	7627	25540	25545	7591	7625	2605	7225	25877	25223	26781	4492	16647	7610	21853	12658
LFSC-2	Ningxia-I-28	6061	6075	6074	6071	6061	6063	6068	6063	6079	6082	6066	6067	6065	94	21	21	27	7	100	6	0	26	5020	2673	2673	2673	2667	2672	5019	5093	7638	7631	7628	7629	25542	25547	7593	7627	2607	7227	25879	25225	26782	4494	16649	7612	21855	12660
LFSC-2	Hebei-L-34	6057	6071	6070	6067	6057	6059	6064	6059	6075	6078	6062	6063	6061	90	7	7	1	25	96	24	26	0	5016	2669	2669	2669	2663	2668	5015	5089	7634	7627	7624	7625	25538	25543	7589	7623	2603	7223	25875	25221	26779	4490	16645	7608	21851	12656
LFSC-3	Shanxi-A-01	6219	6233	6232	6229	6219	6221	6226	6221	6237	6240	6224	6225	6223	5028	5011	5011	5017	5019	5036	5018	5020	5016	0	2407	2407	2407	2401	2406	17	427	6560	6553	6550	6551	24889	24894	6550	6549	2461	5981	25438	24646	26337	6761	17479	6238	22312	11665
LFSC-3	Ningxia-I-13	7421	7433	7434	7431	7421	7423	7428	7423	7437	7442	7426	7427	7425	2653	2664	2664	2670	2672	2653	2671	2673	2669	2407	0	0	2	6	1	2402	2572	7692	7685	7682	7683	25504	25509	7696	7681	66	7219	25946	25267	26785	6784	16720	7436	22878	12585
LFSC-3	Ningxia-I-15	7421	7433	7434	7431	7421	7423	7428	7423	7437	7442	7426	7427	7425	2653	2664	2664	2670	2672	2653	2671	2673	2669	2407	0	0	2	6	1	2402	2572	7692	7685	7682	7683	25504	25509	7696	7681	66	7219	25946	25267	26785	6784	16720	7436	22878	12585
LFSC-3	Ningxia-I-19	7421	7433	7434	7431	7421	7423	7428	7423	7437	7442	7426	7427	7425	2653	2664	2664	2670	2672	2653	2671	2673	2669	2407	2	2	0	6	1	2402	2572	7692	7685	7682	7683	25504	25509	7696	7681	66	7219	25946	25267	26785	6784	16720	7436	22878	12585
LFSC-3	Ningxia-I-20	7415	7427	7428	7425	7415	7417	7422	7417	7431	7436	7420	7421	7419	2647	2658	2658	2664	2666	2647	2665	2667	2663	2401	6	6	6	0	5	2396	2566	7686	7679	7676	7677	25498	25503	7690	7675	60	7213	25940	25261	26779	6778	16714	7430	22872	12579
LFSC-3	Ningxia-I-18	7420	7432	7433	7430	7420	7422	7427	7422	7436	7441	7425	7426	7424	2652	2663	2663	2669	2671	2652	2670	2672	2668	2406	1	1	1	5	0	2401	2571	7691	7684	7681	7682	25503	25508	7695	7680	65	7218	25945	25266	26784	6783	16719	7435	22877	12584
LFSC-3	Ningxia-I-27	6218	6232	6231	6228	6218	6220	6225	6220	6236	6239	6223	6224	6222	5027	5010	5010	5016	5018	5035	5017	5019	5015	17	2402	2402	2402	2396	2401	0	426	6559	6552	6549	6550	24886	24891	6549	6548	2456	5980	25434	24643	26334	6760	17478	6237	22309	11664
LFSC-3	Shandong-M-36	6242	6256	6255	6252	6242	6244	6249	6244	6260	6263	6247	6248	6246	5101	5084	5084	5090	5092	5109	5091	5093	5089	427	2572	2572	2572	2566	2571	426	0	6606	6599	6596	6597	24892	24897	6582	6595	2626	6039	25486	24650	26352	6768	17498	6261	22323	11743
LFSC-4	Hebei-L-31	6208	6222	6221	6218	6215	6210	6215	6210	6226	6229	6213	6214	6212	7646	7629	7629	7635	7637	7654	7636	7638	7634	6560	7692	7692	7692	7686	7691	6559	6606	0	23	50	51	24661	24666	943	49	7678	6108	25190	24283	26109	7639	17587	6110	22154	12006
LFSC-4	Hebei-L-32	6201	6215	6214	6211	6208	6203	6208	6203	6219	6222	6206	6207	6205	7639	7622	7622	7628	7630	7647	7629	7631	7627	6553	7685	7685	7685	7679	7684	6552	6599	23	0	43	44	24654	24659	936	42	7671	6101	25183	24276	26100	7632	17580	6103	22147	11999
LFSC-4	Hebei-L-35	6198	6212	6211	6208	6205	6200	6205	6200	6216	6219	6203	6204	6202	7636	7619	7619	7625	7627	7644	7626	7628	7624	6550	7682	7682	7682	7676	7681	6549	6596	50	43	0	9	24651	24656	933	7	7668	6098	25180	24273	26099	7629	17577	6100	22144	11996
LFSC-4	Hebei-B-39	6199	6213	6212	6209	6206	6201	6206	6201	6217	6220	6204	6205	6203	7637	7620	7620	7626	7628	7645	7627	7629	7625	6551	7683	7683	7683	7677	7682	6550	6597	51	44	9	0	24652	24657	934	8	7669	6099	25181	24274	26100	7630	17578	6101	22145	11997
LFSC-5	DM12426	24602	24614	24615	24612	24610	24604	24609	24604	24617	24621	24607	24608	24606	25549	25533	25533	25539	25541	25557	25540	25542	25538	24889	25504	25504	25504	25498	25503	24886	24892	24661	24654	24651	24652	0	21	24580	24650	25466	24632	13922	13240	13386	24589	22660	24646	16878	28495
LFSC-5	15CT2	24607	24619	24620	24617	24615	24609	24614	24609	24622	24626	24612	24613	24611	25554	25538	25538	25544	25546	25562	25545	25547	25543	24894	25509	25509	25509	25503	25508	24891	24897	24666	24659	24656	24657	21	0	24585	24655	25471	24637	13927	13245	13391	24594	22665	24651	16883	28500
LFSC-6	Shandong-M-37	6156	6170	6169	6166	6163	6158	6163	6158	6174	6177	6161	6162	6160	7601	7584	7584	7590	7592	7609	7591	7593	7589	6550	7696	7696	7696	7690	7695	6549	6582	943	936	933	934	24580	24585	0	932	7682	6139	25209	24287	26091	7627	17585	6136	22085	12065
LFSC-7	Hebei-L-33	6197	6211	6210	6207	6204	6199	6204	6199	6215	6218	6202	6203	6201	7635	7618	7618	7624	7626	7643	7625	7627	7623	6549	7681	7681	7681	7675	7680	6548	6595	49	42	7	8	24650	24655	932	0	7667	6097	25179	24272	26098	7628	17576	6099	22143	11995
LFSC-8	Ningxia-I-26	7355	7367	7368	7365	7355	7357	7362	7357	7371	7376	7360	7361	7359	2587	2598	2598	2604	2606	2587	2605	2607	2603	2461	66	66	66	60	65	2456	2626	7678	7671	7668	7669	25466	25471	7682	7667	0	7271	25908	25209	26745	6718	16678	7422	22812	12529
LFSC-9	InnerMongolia-D-04	5794	5808	5807	5804	5805	5796	5801	5796	5812	5815	5799	5800	5798	7235	7218	7218	7224	7226	7243	7225	7227	7223	5981	7219	7219	7219	7213	7218	5980	6039	6108	6101	6098	6099	24632	24637	6139	6097	7271	0	25107	24152	25948	7217	17157	5670	22020	11856
LFSC-10	AF101-03	24996	25010	25009	25006	25004	24998	25003	24998	25014	25017	25001	25002	25000	25886	25870	25870	25876	25878	25894	25877	25879	25875	25438	25946	25946	25946	25940	25945	25434	25486	25190	25183	25180	25181	13922	13927	25209	25179	25908	25107	0	8269	12415	25236	20717	25022	15780	29466
LFSC-11	TM115-50	24155	24169	24168	24165	24163	24157	24162	24157	24172	24176	24160	24161	24159	25232	25216	25216	25222	25224	25240	25223	25225	25221	24646	25267	25267	25267	25261	25266	24643	24650	24283	24276	24273	24274	13240	13245	24287	24272	25209	24152	8269	0	13540	24684	19984	24145	16018	28578
LFSC-12	AM113-91	25897	25907	25910	25907	25905	25899	25904	25899	25911	25913	25902	25903	25901	26788	26774	26774	26780	26782	26795	26781	26782	26779	26337	26785	26785	26785	26779	26784	26334	26352	26109	26100	26099	26100	13386	13391	26091	26098	26745	25948	12415	13540	0	26080	22629	25905	15783	29889
LFSC-13	B827	6156	6170	6169	6166	6164	6158	6163	6158	6173	6177	6161	6162	6160	4502	4485	4485	4491	4493	4510	4492	4494	4490	6761	6784	6784	6784	6778	6783	6760	6768	7639	7632	7629	7630	24589	24594	7627	7628	6718	7217	25236	24684	26080	0	17841	7590	21151	12515
LFSC-14	I4/6O	16945	16959	16958	16955	16945	16947	16952	16947	16963	16966	16950	16951	16949	16654	16640	16640	16646	16648	16662	16647	16649	16645	17479	16720	16720	16720	16714	16719	17478	17498	17587	17580	17577	17578	22660	22665	17585	17576	16678	17157	20717	19984	22629	17841	0	17014	23016	23487
LFSC-15	LSSP106	1647	1661	1660	1657	1667	1649	1654	1649	1665	1668	1652	1653	1651	7622	7603	7603	7609	7611	7630	7610	7612	7608	6238	7436	7436	7436	7430	7435	6237	6261	6110	6103	6100	6101	24646	24651	6136	6099	7422	5670	25022	24145	25905	7590	17014	0	22038	12011
LFSC-16	NBRC109475 (type strain)	20941	20955	20954	20951	20950	20943	20948	20943	20959	20962	20946	20947	20945	21862	21846	21846	21852	21854	21867	21853	21855	21851	22312	22878	22878	22878	22872	22877	22309	22323	22154	22147	22144	22145	16878	16883	22085	22143	22812	22020	15780	16018	15783	21151	23016	22038	0	26380
LFSC-17	LMG30663 (type strain)	11960	11973	11973	11970	11970	11962	11967	11962	11978	11981	11965	11966	11963	12666	12651	12651	12657	12659	12673	12658	12660	12656	11665	12585	12585	12585	12579	12584	11664	11743	12006	11999	11996	11997	28495	28500	12065	11995	12529	11856	29466	28578	29889	12515	23487	12011	26380	0
LFSC-18	DB24910	24226	24238	24239	24236	24234	24228	24233	24228	24241	24245	24231	24232	24230	25178	25162	25162	25168	25170	25186	25169	25171	25167	24449	24972	24972	24972	24966	24971	24446	24459	24237	24230	24227	24228	7947	7952	24167	24226	24976	24144	15182	15273	14404	24345	23049	24110	16982	28500
LFSC-19	122061	25478	25492	25490	25487	25486	25480	25485	25480	25496	25499	25483	25484	25482	26612	26594	26594	26600	26602	26620	26601	26603	26599	25908	26646	26646	26646	26640	26645	25905	25966	25582	25575	25572	25573	14603	14608	25623	25571	26608	25570	10624	11904	13811	25647	22127	25538	17529	30201
LFSC-20	I113	1686	1700	1699	1696	1706	1688	1693	1688	1704	1707	1691	1692	1690	7610	7591	7591	7597	7599	7618	7598	7600	7596	6220	7424	7424	7424	7418	7423	6219	6243	6087	6080	6077	6078	24626	24631	6113	6076	7410	5651	25004	24127	25881	7571	16992	182	22021	11990
LFSC-21	FISHB	25974	25984	25987	25984	25982	25976	25981	25976	25988	25990	25979	25980	25978	26864	26850	26850	26856	26858	26871	26857	26858	26855	26414	26860	26860	26860	26854	26859	26411	26429	26183	26176	26175	26176	13473	13478	26166	26174	26820	26024	12494	13626	713	26157	22710	25982	15862	29970
LFSC-22	L5	25152	25166	25164	25161	25160	25154	25159	25154	25170	25173	25157	25158	25156	26252	26234	26234	26240	26242	26260	26241	26243	26239	25582	26287	26287	26287	26281	26286	25579	25579	25248	25241	25238	25239	14194	14199	25265	25237	26249	25215	10335	11471	13355	25469	21859	25216	17101	29771
[truncated: 5 more columns]

## Sheet: Table S7
Table S7. Heatmap of pairwise SNP matrix for 39 Lactococcus garvieae genomes by PopPUNK clusters
	PopPUNK	LGSC-1	LGSC-1	LGSC-1	LGSC-1	LGSC-1	LGSC-1	LGSC-1	LGSC-1	LGSC-1	LGSC-1	LGSC-1	LGSC-2	LGSC-2	LGSC-2	LGSC-2	LGSC-2	LGSC-2	LGSC-2	LGSC-2	LGSC-3	LGSC-3	LGSC-3	LGSC-3	LGSC-4	LGSC-4	LGSC-4	LGSC-4	LGSC-5	LGSC-5	LGSC-6	LGSC-6	LGSC-7	LGSC-7	LGSC-8	LGSC-9	LGSC-10	LGSC-11	LGSC-12	LGSC-13
PopPUNK	HKU strain ID/GenBank name	IPLA31405	Tac2	1001287H_170206_H11	LG728	INF126	Lg-Granada	IBB3403	B974	TM115-237	1001287st1_H2_1001287H_170206	240-88	L2	L7	ATCC49156 (type strain)	Lg2	JJJN1	LG791	TM115-54	TM115-31	TILSE2	TILSE6	AM17-43	Pa-2	UNIUD074	Lg9	1683	1691-2	MS210922A	ZB-1	Alexii-11_2	Alexii-6_2	FDAARGOS_929 (type strain)	23-3-92	M79	1181	AM109-103	OS-37	lg38	RTCLI04
LGSC-1	IPLA31405	0	8540	5507	5595	4732	5570	4737	5543	8405	5507	7082	21184	21245	21188	21169	21181	21352	21298	21287	20049	20050	19927	20084	11384	11394	11382	11382	19451	19456	35850	35850	18552	18555	19918	19756	20627	21598	19517	20237
LGSC-1	Tac2	8540	0	4813	4825	5128	4868	5132	4849	455	4813	6964	21355	21410	21357	21338	21350	21525	21467	21456	20196	20197	20078	20229	11412	11422	11410	11410	19539	19544	35863	35863	18815	18818	20046	19836	20957	21381	19714	20363
LGSC-1	1001287H_170206_H11	5507	4813	0	214	9533	190	9537	162	4834	0	2534	17577	17635	17581	17562	17574	17750	17675	17664	16456	16457	16335	16491	7356	7366	7354	7354	15750	15755	32161	32161	14944	14947	16264	16085	17234	17665	15841	16581
LGSC-1	LG728	5595	4825	214	0	9623	264	9627	102	4922	214	2620	17651	17709	17654	17636	17648	17822	17749	17738	16539	16540	16418	16574	7440	7450	7438	7438	15834	15839	32167	32167	15016	15019	16344	16164	17310	17741	15911	16661
LGSC-1	INF126	4732	5128	9533	9623	0	9589	108	9571	5182	9533	11686	24461	24521	24465	24446	24458	24627	24571	24560	23852	23853	23732	23885	15700	15710	15698	15698	23310	23315	39272	39272	22195	22198	23769	23546	23707	24604	23446	23848
LGSC-1	Lg-Granada	5570	4868	190	264	9589	0	9593	213	4896	190	2596	17627	17685	17631	17612	17624	17798	17727	17716	16506	16507	16385	16541	7412	7422	7410	7410	15804	15809	32208	32208	14997	15000	16319	16137	17291	17721	15892	16632
LGSC-1	IBB3403	4737	5132	9537	9627	108	9593	0	9575	5186	9537	11690	24468	24528	24471	24453	24465	24634	24578	24567	23861	23862	23741	23894	15704	15714	15702	15702	23318	23323	39279	39279	22201	22204	23778	23552	23715	24612	23453	23855
LGSC-1	B974	5543	4849	162	102	9571	213	9575	0	4869	162	2568	17608	17666	17611	17593	17605	17779	17706	17695	16493	16494	16372	16528	7388	7398	7386	7386	15784	15789	32188	32188	14980	14983	16300	16121	17272	17697	15866	16617
LGSC-1	TM115-237	8405	455	4834	4922	5182	4896	5186	4869	0	4834	6807	21260	21315	21262	21243	21255	21430	21373	21362	20104	20105	19984	20137	11312	11322	11310	11310	19447	19452	35881	35881	18719	18722	19947	19736	20868	21410	19629	20265
LGSC-1	1001287st1_H2_1001287H_170206	5507	4813	0	214	9533	190	9537	162	4834	0	2534	17577	17635	17581	17562	17574	17750	17675	17664	16456	16457	16335	16491	7356	7366	7354	7354	15750	15755	32161	32161	14944	14947	16264	16085	17234	17665	15841	16581
LGSC-1	240-88	7082	6964	2534	2620	11686	2596	11690	2568	6807	2534	0	15867	15926	15871	15852	15864	16040	15962	15956	14799	14800	14677	14834	5227	5237	5225	5225	14053	14058	30547	30547	13285	13288	14915	14427	15997	16529	14128	15076
LGSC-2	L2	21184	21355	17577	17651	24461	17627	24468	17608	21260	17577	15867	0	226	375	360	372	729	1780	1774	15055	15056	14937	15092	16037	16047	16035	16035	14310	14315	30654	30654	14245	14248	15612	15006	15203	16449	13781	15401
LGSC-2	L7	21245	21410	17635	17709	24521	17685	24528	17666	21315	17635	15926	226	0	439	424	436	797	1842	1836	15116	15117	15000	15152	16096	16106	16094	16094	14371	14376	30716	30716	14304	14307	15671	15067	15262	16510	13839	15464
LGSC-2	ATCC49156 (type strain)	21188	21357	17581	17654	24465	17631	24471	17611	21262	17581	15871	375	439	0	96	108	740	1788	1782	15065	15066	14949	15102	16045	16055	16043	16043	14327	14332	30669	30669	14255	14258	15629	15018	15216	16461	13794	15415
LGSC-2	Lg2	21169	21338	17562	17636	24446	17612	24453	17593	21243	17562	15852	360	424	96	0	24	725	1773	1767	15053	15054	14935	15090	16028	16038	16026	16026	14313	14318	30654	30654	14241	14244	15615	15004	15200	16447	13780	15401
LGSC-2	JJJN1	21181	21350	17574	17648	24458	17624	24465	17605	21255	17574	15864	372	436	108	24	0	737	1785	1779	15065	15066	14947	15102	16040	16050	16038	16038	14325	14330	30668	30668	14253	14256	15627	15016	15212	16459	13792	15413
LGSC-2	LG791	21352	21525	17750	17822	24627	17798	24634	17779	21430	17750	16040	729	797	740	725	737	0	1962	1956	15235	15236	15117	15272	16206	16216	16204	16204	14502	14507	30830	30830	14424	14427	15789	15177	15380	16625	13960	15578
LGSC-2	TM115-54	21298	21467	17675	17749	24571	17727	24578	17706	21373	17675	15962	1780	1842	1788	1773	1785	1962	0	116	15150	15151	15033	15187	16144	16154	16142	16142	14401	14406	30793	30793	14322	14325	15749	15130	15323	16573	13874	15524
LGSC-2	TM115-31	21287	21456	17664	17738	24560	17716	24567	17695	21362	17664	15956	1774	1836	1782	1767	1779	1956	116	0	15138	15139	15021	15175	16140	16150	16138	16138	14389	14394	30789	30789	14317	14320	15745	15126	15319	16565	13869	15520
LGSC-3	TILSE2	20049	20196	16456	16539	23852	16506	23861	16493	20104	16456	14799	15055	15116	15065	15053	15065	15235	15150	15138	0	3	209	125	14972	14982	14970	14970	13491	13494	29178	29178	13588	13591	14248	13609	14881	15213	14241	14040
LGSC-3	TILSE6	20050	20197	16457	16540	23853	16507	23862	16494	20105	16457	14800	15056	15117	15066	15054	15066	15236	15151	15139	3	0	210	126	14973	14983	14971	14971	13492	13495	29179	29179	13589	13592	14249	13610	14882	15214	14242	14041
LGSC-3	AM17-43	19927	20078	16335	16418	23732	16385	23741	16372	19984	16335	14677	14937	15000	14949	14935	14947	15117	15033	15021	209	210	0	248	14852	14862	14850	14850	13370	13373	29064	29064	13469	13472	14127	13487	14761	15095	14118	13918
LGSC-3	Pa-2	20084	20229	16491	16574	23885	16541	23894	16528	20137	16491	14834	15092	15152	15102	15090	15102	15272	15187	15175	125	126	248	0	15007	15017	15005	15005	13526	13529	29211	29211	13618	13621	14283	13645	14915	15248	14274	14075
LGSC-4	UNIUD074	11384	11412	7356	7440	15700	7412	15704	7388	11312	7356	5227	16037	16096	16045	16028	16040	16206	16144	16140	14972	14973	14852	15007	0	20	8	8	14063	14068	30868	30868	14761	14764	14931	14540	15956	15919	14487	15069
LGSC-4	Lg9	11394	11422	7366	7450	15710	7422	15714	7398	11322	7366	5237	16047	16106	16055	16038	16050	16216	16154	16150	14982	14983	14862	15017	20	0	18	18	14073	14078	30878	30878	14771	14774	14941	14550	15966	15929	14497	15079
LGSC-4	1683	11382	11410	7354	7438	15698	7410	15702	7386	11310	7354	5225	16035	16094	16043	16026	16038	16204	16142	16138	14970	14971	14850	15005	8	18	0	2	14061	14066	30866	30866	14759	14762	14929	14538	15954	15917	14485	15067
LGSC-4	1691-2	11382	11410	7354	7438	15698	7410	15702	7386	11310	7354	5225	16035	16094	16043	16026	16038	16204	16142	16138	14970	14971	14850	15005	8	18	2	0	14061	14066	30866	30866	14759	14762	14929	14538	15954	15917	14485	15067
LGSC-5	MS210922A	19451	19539	15750	15834	23310	15804	23318	15784	19447	15750	14053	14310	14371	14327	14313	14325	14502	14401	14389	13491	13492	13370	13526	14063	14073	14061	14061	0	17	29421	29421	13295	13298	13379	13402	14612	15344	13245	13676
LGSC-5	ZB-1	19456	19544	15755	15839	23315	15809	23323	15789	19452	15755	14058	14315	14376	14332	14318	14330	14507	14406	14394	13494	13495	13373	13529	14068	14078	14066	14066	17	0	29424	29424	13298	13301	13382	13405	14621	15347	13248	13677
LGSC-6	Alexii-11_2	35850	35863	32161	32167	39272	32208	39279	32188	35881	32161	30547	30654	30716	30669	30654	30668	30830	30793	30789	29178	29179	29064	29211	30868	30878	30866	30866	29421	29424	0	0	29383	29386	30215	29685	30313	30652	29881	30456
LGSC-6	Alexii-6_2	35850	35863	32161	32167	39272	32208	39279	32188	35881	32161	30547	30654	30716	30669	30654	30668	30830	30793	30789	29178	29179	29064	29211	30868	30878	30866	30866	29421	29424	0	0	29383	29386	30215	29685	30313	30652	29881	30456
LGSC-7	FDAARGOS_929 (type strain)	18552	18815	14944	15016	22195	14997	22201	14980	18719	14944	13285	14245	14304	14255	14241	14253	14424	14322	14317	13588	13589	13469	13618	14761	14771	14759	14759	13295	13298	29383	29383	0	3	14247	13953	14404	15060	10289	14449
LGSC-7	23-3-92	18555	18818	14947	15019	22198	15000	22204	14983	18722	14947	13288	14248	14307	14258	14244	14256	14427	14325	14320	13591	13592	13472	13621	14764	14774	14762	14762	13298	13301	29386	29386	3	0	14250	13956	14407	15063	10292	14452
LGSC-8	M79	19918	20046	16264	16344	23769	16319	23778	16300	19947	16264	14915	15612	15671	15629	15615	15627	15789	15749	15745	14248	14249	14127	14283	14931	14941	14929	14929	13379	13382	30215	30215	14247	14250	0	13998	15210	16090	14382	4990
LGSC-9	1181	19756	19836	16085	16164	23546	16137	23552	16121	19736	16085	14427	15006	15067	15018	15004	15016	15177	15130	15126	13609	13610	13487	13645	14540	14550	14538	14538	13402	13405	29685	29685	13953	13956	13998	0	14893	15320	13955	14090
LGSC-10	AM109-103	20627	20957	17234	17310	23707	17291	23715	17272	20868	17234	15997	15203	15262	15216	15200	15212	15380	15323	15319	14881	14882	14761	14915	15956	15966	15954	15954	14612	14621	30313	30313	14404	14407	15210	14893	0	15800	14879	15348
LGSC-11	OS-37	21598	21381	17665	17741	24604	17721	24612	17697	21410	17665	16529	16449	16510	16461	16447	16459	16625	16573	16565	15213	15214	15095	15248	15919	15929	15917	15917	15344	15347	30652	30652	15060	15063	16090	15320	15800	0	15637	16157
LGSC-12	lg38	19517	19714	15841	15911	23446	15892	23453	15866	19629	15841	14128	13781	13839	13794	13780	13792	13960	13874	13869	14241	14242	14118	14274	14487	14497	14485	14485	13245	13248	29881	29881	10289	10292	14382	13955	14879	15637	0	14554
LGSC-13	RTCLI04	20237	20363	16581	16661	23848	16632	23855	16617	20265	16581	15076	15401	15464	15415	15401	15413	15578	15524	15520	14040	14041	13918	14075	15069	15079	15067	15067	13676	13677	30456	30456	14449	14452	4990	14090	15348	16157	14554	0

## Sheet: Table S8
Table S8. PopPUNK clusters for MLST types shared among isolates from human and non-human sources
Species	MLST (allele profile)a, b	PopPUNK	No. of isolates by source
			Bovines (n=4)	Human fecal (n=38)	Human infection (n=7)	Others (n=13)c
L petauri	ST10 (9-7-3-4-7-9-9)	LPSC-4		5
		LPSC-7		3
		LPSC-20		1
		LPSC-24		1
		LPSC-29				1
		LPSC-33				1
		LPSC-39			1
	ST21 (9-11-3-10-7-10-9)	LPSC-16		1
		LPSC-26		1
		LPSC-35	1
	ST24 (17-12-3-2-7-9-16)	LPSC-15	1
		LPSC-37			1
	ST25 (9-7-3-4-16-9-17)	LPSC-10	1	1
	ST35 (9-7-3-2-7-9-9)	LPSC-2		13
		LPSC-11		1		1
		LPSC-13			2
		LPSC-22		1
		LPSC-45			1
	nST98 (n54-6-20-n20-n47-8-8)	LPSC-25				1
		LPSC-42		1
	nST103 (n58-n41-16-n26-n49-n43-n47)	LPSC-17		1
		LPSC-19		1
		LPSC-27				1
L. formonesis	ST41 (25-10-21-9-25-21-25)	LFSC-5			1	1
	ST43 (27-19-23-9-26-23-26)	LFSC-12		1
		LFSC-21				1
L. garvieae	ST3 (3-3-3-2-3-3-3)	LGSC-1	1	1		2
	ST4 (3-3-4-2-3-3-3)	LGSC-1		4	1	1
	ST39 (5-17-6-2-23-19-24)	LGSC-3		1		3
aPrefix n was added to indicate new MLST types and new allele detected in this study. The new MLST types and new alleles have not been assigned in the MLST portal. Allele profile in the following order: als-atpA-tuf-gapC-gyrB-rpoC-galP
bIn the MLST portal (https://pubmlst.org/organisms/lactococcus-garvieae), the number of MLST types was 150. The number of alleles was 86 for the als locus, 57 for the atpA locus, 49 for the tuf locus, 36 for the gapC locus, 70 for the gyrB locus, 60 for the rpoC locus and 70 for the galP locus (accessed on 26 April 2024).
cIncluding fish (n = 5), cheese (n = 3), milk (n = 2), turkey meat (n = 1), fermented pitaya juice (n = 1), diseased swine (n = 1)

## Sheet: Table S9
	Table S9. Distribution of 68 virulence genes in Lactococcus petauri (n=120), Lactococcus formosensis (n=53) and Lactococcus garvieae (n=39)
			Adherence genes																													Enzyme genes							Hemolysin genes			Iron update genes
Strain tag	Strain name	species	adhCI	adhCII	adhPavA	adhPsaA	CLase	sp-CnaB	sp-COG4713	srt1	srt2	srt3	WxLsp	adh	CnaB1	inl	LPxTG-1	LPxTG-2	LPxTG-3	LPxTG-4	LPxTG-5	LPxTG-6	LPxTG-7	MucAd1	MucAd2	SAG_RS09105	pilsAg	pili-1	srtC	pili-2	pili-3	bsh1	bsh2	eno	GAPDH	NADH oxidase	pgm	sod	hly-1	hly-2	hly-3	fecB	fecC	fecD	fecE	feoA	feoB	fepB	fepC
MS001	Gansu-H-11	L. formosensis subsp. bovis	1	1	1	1	1	0	0	0	1	1	1	0	1	1	0	0	0	0	1	1	0	1	1	0	1	1	1	1	1	0	0	1	1	1	1	1	1	1	1	1	1	1	1	1	1	1	1
MS002	Gansu-H-12	L. formosensis subsp. bovis	1	1	1	1	1	0	0	0	1	1	1	0	1	1	0	0	0	0	1	1	0	1	1	0	1	1	1	1	1	0	0	1	1	1	1	1	1	1	1	1	1	1	1	1	1	1	1
MS003	B827	L. formosensis subsp. bovis	1	1	1	1	1	0	0	0	1	1	1	0	1	0	0	0	0	0	1	1	0	0	1	0	0	0	0	0	0	0	0	1	1	1	1	1	1	1	1	1	1	1	1	1	1	1	1
MS004	Hebei-B-02	L. formosensis subsp. bovis	1	1	1	1	1	0	0	0	1	1	1	0	1	1	0	0	0	0	1	1	0	1	1	0	1	1	1	1	1	0	0	1	1	1	1	1	1	1	1	1	1	1	1	1	1	1	1
MS005	Hebei-B-21	L. formosensis subsp. bovis	1	1	1	1	1	0	0	0	1	1	1	0	1	1	0	0	0	0	1	1	0	1	1	0	1	1	1	1	1	0	0	1	1	1	1	1	1	1	1	1	1	1	1	1	1	1	1
MS006	Hebei-B-38	L. formosensis subsp. bovis	1	1	1	1	1	0	0	0	1	1	1	0	1	1	0	0	0	0	1	1	0	1	1	0	1	1	1	1	1	0	0	1	1	1	1	1	1	1	1	1	1	1	1	1	1	1	1
MS007	Hebei-B-39	L. formosensis subsp. bovis	1	1	1	1	1	0	0	0	1	1	1	0	0	1	0	0	0	0	1	1	0	0	1	0	0	1	1	1	1	0	0	1	1	1	1	1	1	1	1	1	1	1	1	1	1	1	1
MS008	Hebei-C-03	L. formosensis subsp. bovis	1	1	1	1	1	0	0	0	1	1	1	0	1	1	0	0	0	0	1	1	0	1	1	0	1	1	1	1	1	0	0	1	1	1	1	1	1	1	1	1	1	1	1	1	1	1	1
MS009	Hebei-E-05	L. formosensis subsp. bovis	1	1	1	1	1	0	0	0	1	1	1	0	1	1	0	0	0	0	1	1	0	1	1	0	1	1	1	1	1	0	0	1	1	1	1	1	1	1	1	1	1	1	1	1	1	1	1
MS010	Hebei-G-08	L. formosensis subsp. bovis	1	1	1	1	1	0	0	0	1	1	1	0	1	1	0	0	0	0	1	1	0	1	1	0	1	1	1	1	1	0	0	1	1	1	1	1	1	1	1	1	1	1	1	1	1	1	1
MS011	Hebei-G-09	L. formosensis subsp. bovis	1	1	1	1	1	0	0	0	1	1	1	0	1	1	0	0	0	0	1	1	0	1	1	0	1	1	1	1	1	0	0	1	1	1	1	1	1	1	1	1	1	1	1	1	1	1	1
MS012	Hebei-G-10	L. formosensis subsp. bovis	1	1	1	1	1	0	0	0	1	1	1	0	1	1	0	0	0	0	1	1	0	1	1	0	1	1	1	1	1	0	0	1	1	1	1	1	1	1	1	1	1	1	1	1	1	1	1
MS013	Hebei-L-31	L. formosensis subsp. bovis	1	1	1	1	1	0	0	0	1	1	1	0	0	1	0	0	0	0	1	1	0	0	1	0	0	1	1	1	1	0	0	1	1	1	1	1	1	1	1	1	1	1	1	1	1	1	1
MS014	Hebei-L-32	L. formosensis subsp. bovis	1	1	1	1	1	0	0	0	1	1	1	0	0	1	0	0	0	0	1	1	0	0	1	0	0	1	1	1	1	0	0	1	1	1	1	1	1	1	1	1	1	1	1	1	1	1	1
MS015	Hebei-L-33	L. formosensis subsp. bovis	1	1	1	1	1	0	0	0	1	1	1	0	0	1	0	0	0	0	1	1	0	0	1	0	0	1	1	1	1	0	0	1	1	1	1	1	1	1	1	1	1	1	1	1	1	1	1
MS016	Hebei-L-34	L. formosensis subsp. bovis	1	1	1	1	1	0	0	0	1	1	1	0	1	1	0	0	0	0	1	1	0	1	1	0	1	1	1	1	1	0	0	1	1	1	1	1	1	1	1	1	1	1	1	1	1	1	1
MS017	Hebei-L-35	L. formosensis subsp. bovis	1	1	1	1	1	0	0	0	1	1	1	0	0	1	0	0	0	0	1	1	0	0	1	0	0	1	1	1	1	0	0	1	1	1	1	1	1	1	1	1	1	1	1	1	1	1	1
MS018	LSSP106	L. formosensis subsp. bovis	1	1	1	1	1	0	0	0	1	1	1	0	1	1	0	0	0	0	1	1	0	0	1	0	1	1	1	1	1	0	0	1	1	1	1	1	1	1	1	1	1	1	1	1	1	1	1
MS019	InnerMongolia-D-04	L. formosensis subsp. bovis	1	1	1	1	1	0	0	0	1	1	1	0	1	1	0	0	0	0	1	1	0	1	1	0	1	0	0	0	0	0	0	1	1	1	1	1	1	1	1	1	1	1	1	1	1	1	1
MS020	InnerMongolia-F-06	L. formosensis subsp. bovis	1	1	1	1	1	0	0	0	1	1	1	0	1	1	0	0	0	0	1	1	0	1	1	0	1	1	1	1	1	0	0	1	1	1	1	1	1	1	1	1	1	1	1	1	1	1	1
MS021	InnerMongolia-F-07	L. formosensis subsp. bovis	1	1	1	1	1	0	0	0	1	1	1	0	1	1	0	0	0	0	1	1	0	1	1	0	1	1	1	1	1	0	0	1	1	1	1	1	1	1	1	1	1	1	1	1	1	1	1
MS022	Ningxia-I-13	L. formosensis subsp. bovis	1	1	1	1	1	0	0	0	1	1	1	0	1	1	0	0	0	0	1	1	0	1	0	0	1	1	1	1	1	0	0	1	1	1	1	1	1	1	1	1	1	1	1	1	1	1	1
MS023	Ningxia-I-14	L. formosensis subsp. bovis	1	1	1	1	1	0	0	0	1	1	1	0	1	1	0	0	0	0	1	1	0	1	1	0	1	1	1	1	1	0	0	1	1	1	1	1	1	1	1	1	1	1	1	1	1	1	1
MS024	Ningxia-I-15	L. formosensis subsp. bovis	1	1	1	1	1	0	0	0	1	1	1	0	1	1	0	0	0	0	1	1	0	1	0	0	1	1	1	1	1	0	0	1	1	1	1	1	1	1	1	1	1	1	1	1	1	1	1
MS025	Ningxia-I-16	L. formosensis subsp. bovis	1	1	1	1	1	0	0	0	1	1	1	0	1	1	0	0	0	0	1	1	0	1	1	0	1	1	1	1	1	0	0	1	1	1	1	1	1	1	1	1	1	1	1	1	1	1	1
MS026	Ningxia-I-17	L. formosensis subsp. bovis	1	1	1	1	1	0	0	0	1	1	1	0	1	1	0	0	0	0	1	1	0	1	1	0	1	1	1	1	1	0	0	1	1	1	1	1	1	1	1	1	1	1	1	1	1	1	1
MS027	Ningxia-I-18	L. formosensis subsp. bovis	1	1	1	1	1	0	0	0	1	1	1	0	1	1	0	0	0	0	1	1	0	1	0	0	1	1	1	1	1	0	0	1	1	1	1	1	1	1	1	1	1	1	1	1	1	1	1
MS028	Ningxia-I-19	L. formosensis subsp. bovis	1	1	1	1	1	0	0	0	1	1	1	0	1	1	0	0	0	0	1	1	0	1	0	0	1	1	1	1	1	0	0	1	1	1	1	1	1	1	1	1	1	1	1	1	1	1	1
MS029	Ningxia-I-20	L. formosensis subsp. bovis	1	1	1	1	1	0	0	0	1	1	1	0	1	1	0	0	0	0	1	1	0	1	0	0	1	1	1	1	1	0	0	1	1	1	1	1	1	1	1	1	1	1	1	1	1	1	1
MS030	Ningxia-I-23	L. formosensis subsp. bovis	1	1	1	1	1	0	0	0	1	1	1	0	1	1	0	0	0	0	1	1	0	1	1	0	1	1	1	1	1	0	0	1	1	1	1	1	1	1	1	1	1	1	1	1	1	1	1
MS031	Ningxia-I-26	L. formosensis subsp. bovis	1	1	1	1	1	0	0	0	1	1	1	0	1	1	0	0	0	0	1	1	0	1	0	0	1	1	1	1	1	0	0	1	1	1	1	1	1	1	1	1	1	1	1	1	1	1	1
MS032	Ningxia-I-27	L. formosensis subsp. bovis	1	1	1	1	1	0	0	0	1	1	1	0	1	1	0	0	0	0	1	1	0	1	0	0	1	0	1	0	1	0	0	1	1	1	1	1	1	1	1	1	1	1	1	1	1	1	1
MS033	Ningxia-I-28	L. formosensis subsp. bovis	1	1	1	1	1	0	0	0	1	1	1	0	1	1	0	0	0	0	1	1	0	1	1	0	1	1	1	1	1	0	0	1	1	1	1	1	1	1	1	1	1	1	1	1	1	1	1
MS034	Shandong-K-29	L. formosensis subsp. bovis	1	1	1	1	1	0	0	0	1	1	1	0	1	1	0	0	0	0	1	1	0	1	1	0	1	1	1	1	1	0	0	1	1	1	1	1	1	1	1	1	1	1	1	1	1	1	1
MS035	Shandong-K-30	L. formosensis subsp. bovis	1	1	1	1	1	0	0	0	1	1	1	0	1	1	0	0	0	0	1	1	0	1	1	0	1	1	1	1	1	0	0	1	1	1	1	1	1	1	1	1	1	1	1	1	1	1	1
MS036	Shandong-M-36	L. formosensis subsp. bovis	1	1	1	1	1	0	0	0	1	1	1	0	1	1	0	0	0	0	1	1	0	1	0	0	1	0	1	0	1	0	0	1	1	1	1	1	1	1	1	1	1	1	1	1	1	1	1
MS037	Shandong-M-37	L. formosensis subsp. bovis	1	1	1	1	1	0	0	1	1	1	1	0	1	1	0	0	0	0	1	1	0	0	1	0	0	1	1	1	1	0	0	1	1	1	1	1	1	1	1	1	1	1	1	1	1	1	1
MS038	Shanxi-A-01	L. formosensis subsp. bovis	1	1	1	1	1	0	0	0	1	1	1	0	1	1	0	0	0	0	1	1	0	1	0	0	0	0	1	0	1	0	0	1	1	1	1	1	1	1	1	1	1	1	1	1	1	1	1
MS039	Shanxi-J-24	L. formosensis subsp. bovis	1	1	1	1	1	0	0	0	1	1	1	0	1	1	0	0	0	0	1	1	0	1	1	0	1	1	1	1	1	0	0	1	1	1	1	1	1	1	1	1	1	1	1	1	1	1	1
MS040	Shanxi-J-25	L. formosensis subsp. bovis	1	1	1	1	1	0	0	0	1	1	1	0	1	1	0	0	0	0	1	1	0	1	1	0	1	1	1	1	1	0	0	1	1	1	1	1	1	1	1	1	1	1	1	1	1	1	1
MS041	LMG 30663 (type strain)	L. formosensis subsp. bovis	1	1	1	1	1	0	0	0	1	1	1	0	0	1	0	1	0	0	1	1	0	0	1	0	1	1	1	1	1	0	0	1	1	1	1	1	1	1	1	1	1	1	1	1	1	1	1
MS042	I113	L. formosensis subsp. bovis	1	1	1	1	1	0	0	0	1	1	1	0	0	1	0	0	0	0	1	1	0	0	1	0	1	1	1	1	1	0	0	1	1	1	1	1	1	1	1	1	0	1	1	1	1	1	1
MS043	L5	L. formosensis subsp. formosensis	0	0	1	1	1	0	0	0	1	0	0	0	0	1	0	1	0	0	0	0	0	0	1	0	1	1	1	1	1	1	0	1	1	1	1	1	1	1	1	1	1	1	1	1	1	1	1
MS044	AF101-03	L. formosensis subsp. formosensis	1	0	1	1	1	0	0	0	1	1	1	0	0	1	0	0	1	0	0	0	0	0	1	0	1	1	1	1	1	0	0	1	1	1	1	1	1	1	1	1	1	1	1	1	1	1	1
MS045	AM113-91	L. formosensis subsp. formosensis	1	1	1	1	1	0	0	0	1	1	1	0	0	1	0	0	0	0	1	1	0	0	1	0	1	1	1	1	1	0	0	1	1	1	1	1	1	1	1	1	1	1	1	1	1	1	1
MS046	TM115-50	L. formosensis subsp. formosensis	1	1	1	1	1	0	0	0	1	1	1	0	0	1	0	0	0	0	1	1	0	0	1	0	1	1	1	1	1	0	0	1	1	1	1	1	1	1	1	1	1	1	1	1	1	1	1
MS047	I4/6O	L. formosensis subsp. formosensis	1	1	1	1	1	0	0	0	1	1	1	0	0	1	0	0	0	0	1	1	0	0	1	0	0	1	1	1	1	0	0	1	1	1	1	1	1	1	1	1	1	1	1	1	1	1	1
MS048	122061	L. formosensis subsp. formosensis	1	1	1	1	1	0	0	0	1	0	0	0	0	1	0	1	0	0	1	1	0	0	1	0	1	1	1	1	1	0	0	1	1	1	1	1	1	1	1	1	1	1	1	1	1	1	1
MS049	13DB24910	L. formosensis subsp. formosensis	1	0	1	1	1	0	0	0	1	0	0	0	0	1	0	0	0	0	0	0	0	0	1	0	1	1	0	1	1	0	0	1	1	1	1	1	1	1	1	1	1	1	1	1	1	1	1
MS050	14DM12426	L. formosensis subsp. formosensis	1	0	1	1	1	0	0	0	1	1	0	0	0	1	0	0	0	0	0	0	0	0	1	0	1	0	0	0	0	0	0	1	1	1	1	1	1	1	1	1	1	1	1	1	1	1	1
MS051	15CT2	L. formosensis subsp. formosensis	1	0	1	1	1	0	0	0	1	1	0	0	0	1	0	0	0	0	0	0	0	0	1	0	1	0	0	0	0	0	0	1	1	1	1	1	1	1	1	1	1	1	1	1	1	1	1
MS052	FISHB	L. formosensis subsp. formosensis	1	1	1	1	1	0	0	0	1	1	1	0	0	1	0	0	0	0	1	1	0	0	1	0	1	1	1	1	0	0	0	1	1	1	1	1	1	1	1	1	1	1	1	1	1	1	1
MS053	NBRC 109475 (type strain)	L. formosensis subsp. formosensis	1	1	1	1	1	0	0	0	1	1	1	0	0	1	0	0	0	0	1	1	0	0	1	0	1	0	0	0	0	0	0	1	1	1	1	1	1	1	1	1	1	1	1	1	1	1	1
MS054	Pa-2	L. garvieae	1	1	1	1	1	0	0	0	1	1	1	1	1	0	1	1	0	1	1	1	0	1	0	0	0	1	1	1	1	0	0	1	1	1	1	1	1	1	1	1	1	1	1	1	1	1	1
MS055	ZB-1	L. garvieae	1	1	1	1	1	0	0	0	1	1	1	1	0	0	1	1	1	1	1	1	0	0	0	0	0	1	1	1	1	0	0	1	1	1	1	1	1	1	1	1	1	1	1	1	1	1	1
MS056	B974	L. garvieae	1	1	1	1	1	0	0	0	1	1	1	0	0	0	1	0	0	1	1	1	0	0	0	0	0	1	1	1	1	0	0	1	1	1	1	1	1	1	1	1	1	1	1	1	1	1	1
MS057	LG728	L. garvieae	1	1	1	1	1	0	0	0	1	1	1	0	1	0	1	0	0	1	1	1	0	0	0	0	0	1	1	1	1	0	0	1	1	1	1	1	1	1	1	1	1	1	1	1	1	1	0
MS058	LG791	L. garvieae	1	1	1	1	1	0	0	0	1	0	0	0	1	0	1	0	1	0	1	1	0	0	0	0	0	0	0	0	0	0	0	1	1	1	1	1	1	1	1	1	1	1	1	1	1	1	1
MS059	L2	L. garvieae	1	1	1	1	1	0	0	0	1	0	0	1	0	0	1	1	1	1	1	1	0	0	0	0	0	0	0	0	0	0	0	1	1	1	1	1	1	1	1	1	1	1	1	1	1	1	1
MS060	L7	L. garvieae	1	1	1	1	1	0	0	0	1	0	0	1	0	0	1	0	1	1	1	1	0	0	0	0	0	0	0	0	0	0	0	1	1	1	1	1	1	1	1	1	1	1	1	1	1	1	1
MS061	AM109-103	L. garvieae	1	1	1	1	1	0	0	0	1	0	0	1	0	0	0	0	0	0	1	1	0	0	0	0	0	0	1	1	0	0	0	1	1	1	1	1	1	1	1	1	1	1	1	1	1	1	1
MS062	AM17-43	L. garvieae	1	1	1	1	1	0	0	0	1	1	1	1	0	0	1	2	1	1	1	1	0	0	0	0	0	1	1	1	1	0	0	1	1	1	1	1	1	1	1	1	1	1	1	1	1	1	1
MS063	TM115-237	L. garvieae	1	1	1	1	1	0	0	0	1	1	1	0	1	0	1	0	0	0	1	1	0	0	0	0	0	1	1	1	1	0	0	1	1	1	1	1	1	1	1	1	1	1	1	1	1	1	1
MS064	TM115-31	L. garvieae	1	1	1	1	1	0	0	0	1	1	1	1	0	0	1	0	0	1	1	1	0	0	0	0	0	1	1	1	1	0	0	1	1	1	1	1	1	1	1	1	1	1	1	1	1	1	1
MS065	TM115-54	L. garvieae	1	1	1	1	1	0	0	0	1	1	1	1	0	0	1	0	0	1	1	1	0	0	0	0	0	1	1	1	1	0	0	1	1	1	1	1	1	1	1	1	1	1	1	1	1	1	1
MS066	RTCLI04	L. garvieae	1	1	1	1	1	0	0	0	1	1	1	0	0	0	1	0	0	1	1	1	0	0	0	0	0	1	1	1	1	0	0	1	1	1	1	1	1	1	1	1	1	1	1	1	1	1	1
MS067	Tac2	L. garvieae	1	1	1	1	1	0	0	1	1	1	1	0	1	0	0	0	0	0	1	1	0	1	0	1	0	1	1	1	1	0	0	1	1	1	1	1	1	1	1	1	1	1	1	1	1	1	1
MS068	1683	L. garvieae	1	1	1	1	1	0	0	0	1	1	1	1	0	0	1	0	1	1	1	1	0	0	0	0	0	1	1	1	1	0	0	1	1	1	1	1	1	1	1	1	1	1	1	1	1	1	1
MS069	1691-2	L. garvieae	1	1	1	1	1	0	0	0	1	1	1	1	0	0	1	0	1	1	1	1	0	0	0	0	0	1	1	1	1	0	0	1	1	1	1	1	1	1	1	1	1	1	1	1	1	1	1
MS070	Lg9	L. garvieae	1	1	1	1	1	0	0	0	1	1	1	1	0	0	1	0	1	0	1	1	0	0	0	0	0	1	1	1	1	0	0	1	1	1	1	1	1	1	1	1	1	1	1	1	1	1	1
MS071	UNIUD074	L. garvieae	1	1	1	1	1	0	0	0	1	1	1	1	0	0	1	0	1	1	1	1	0	0	0	0	0	1	1	1	1	0	0	1	1	1	1	1	1	1	1	1	1	1	1	1	1	1	1
MS072	ATCC49156 (type strain)	L. garvieae	1	1	1	1	1	0	0	0	1	0	0	1	0	0	1	1	1	1	1	1	0	0	0	0	0	0	0	0	0	0	0	1	1	1	1	1	1	1	1	1	1	1	1	1	1	1	1
MS073	Lg2	L. garvieae	1	1	1	1	1	0	0	0	1	0	0	1	0	0	1	1	1	1	1	1	0	0	0	0	0	0	0	0	0	0	0	1	1	1	1	1	1	1	1	1	1	1	1	1	1	1	1
MS074	MS210922A	L. garvieae	1	1	1	1	1	0	0	0	1	1	1	1	0	0	1	1	1	1	1	1	0	0	0	0	0	1	1	1	1	0	0	1	1	1	1	1	1	1	1	1	1	1	1	1	1	1	1
MS075	lg38	L. garvieae	1	1	1	1	1	0	0	1	1	1	1	1	1	0	1	0	0	1	1	1	0	1	0	0	0	0	0	1	1	0	0	1	1	1	1	1	1	1	1	1	1	1	1	1	1	1	1
MS076	INF126	L. garvieae	1	1	1	1	1	0	0	0	1	0	0	0	0	0	1	0	0	0	1	1	1	0	0	0	0	1	1	1	1	0	0	1	1	1	1	1	1	1	1	1	1	1	1	1	1	1	1
MS077	IBB3403	L. garvieae	1	1	1	1	1	0	0	0	1	0	0	0	1	0	1	0	0	0	1	1	2	1	0	0	0	1	1	1	1	0	0	1	1	1	1	1	1	1	1	1	1	1	1	1	1	1	1
MS078	TILSE2	L. garvieae	1	1	1	1	1	0	0	0	1	1	1	1	0	0	1	1	0	1	1	1	0	0	0	0	0	0	1	1	1	0	0	1	1	1	1	1	1	1	1	1	1	1	1	1	1	1	1
MS079	TILSE6	L. garvieae	1	1	1	1	1	0	0	0	1	1	1	1	0	0	1	1	0	1	1	1	0	0	0	0	0	0	1	1	1	0	0	1	1	1	1	1	1	1	1	1	1	1	1	1	1	1	1
MS080	JJJN1	L. garvieae	1	1	1	1	1	0	0	0	1	0	0	1	0	0	1	1	1	1	1	1	0	0	0	0	0	0	0	0	0	0	0	1	1	1	1	1	1	1	1	1	1	1	1	1	1	1	1
MS081	1181	L. garvieae	1	1	1	1	1	0	0	0	1	1	1	1	1	0	1	2	1	0	1	1	0	0	0	0	0	1	1	1	1	0	0	1	1	1	1	1	1	1	1	1	1	1	1	1	1	1	1
MS082	23-3-92	L. garvieae	1	1	1	1	1	0	0	0	1	1	1	1	0	0	1	0	1	1	1	1	0	0	0	0	0	1	1	1	0	0	0	1	1	1	1	1	1	1	1	1	1	1	1	1	1	1	1
MS083	IPLA31405	L. garvieae	1	1	1	1	1	0	0	0	1	0	0	0	0	0	1	0	0	1	1	1	0	0	0	0	0	1	1	1	1	0	0	1	1	1	1	1	1	1	1	1	1	1	1	1	1	1	1
MS084	Lg-Granada	L. garvieae	1	1	1	1	1	0	0	0	1	1	0	0	0	0	1	0	0	1	1	1	0	0	0	0	0	1	1	1	1	0	0	1	1	1	1	1	1	1	1	1	1	1	1	1	1	1	1
MS085	OS-37	L. garvieae	1	1	1	1	1	0	0	0	1	0	0	0	0	0	0	0	1	0	1	1	0	0	0	0	0	1	1	1	0	0	0	1	1	1	1	1	1	1	1	1	1	1	1	1	1	1	1
MS086	FDAARGOS_929 (type strain)	L. garvieae	1	1	1	1	1	0	0	0	1	1	1	1	0	0	1	0	1	1	1	1	0	0	0	0	0	1	1	1	0	0	0	1	1	1	1	1	1	1	1	1	1	1	1	1	1	1	1
MS087	M79	L. garvieae	1	1	1	1	1	0	0	1	1	1	1	1	1	0	1	0	0	1	1	1	0	1	0	0	0	1	1	1	1	0	0	1	1	1	1	1	1	1	1	1	1	1	1	1	1	1	1
MS088	1001287H_170206_H11	L. garvieae	1	1	1	1	1	0	0	0	1	1	1	0	0	0	1	0	0	1	1	1	0	0	0	0	0	1	1	1	1	0	0	1	1	1	1	1	1	1	1	1	1	1	1	1	1	1	1
MS089	1001287st1_H2_1001287H_170206	L. garvieae	1	1	1	1	1	0	0	0	1	1	1	0	0	0	1	0	0	1	1	1	1	0	0	0	0	1	1	1	1	0	0	1	1	1	1	1	1	1	1	1	1	1	1	1	1	1	1
MS090	240-88	L. garvieae	1	1	1	1	1	0	0	0	1	1	1	0	0	0	1	1	1	1	1	1	0	0	0	0	0	1	1	1	1	0	0	1	1	1	1	1	1	1	1	1	1	1	1	1	1	1	1
MS091	Alexii-11_2	L. garvieae	1	1	1	1	1	0	0	0	1	1	1	1	0	1	1	0	1	0	1	1	0	0	0	0	0	1	0	0	0	0	1	1	1	1	1	1	1	1	1	1	1	1	1	1	1	1	1
MS092	Alexii-6_2	L. garvieae	1	1	1	1	1	0	0	0	1	1	1	1	0	1	1	0	1	0	1	1	0	0	0	0	0	1	0	0	0	0	1	1	1	1	1	1	1	1	1	1	1	1	1	1	1	1	1
MS093	FDAARGOS_1002	L. petauri	1	1	1	1	1	0	0	0	1	0	0	0	1	1	1	1	0	0	1	1	0	0	1	0	0	1	1	1	1	1	0	1	1	1	1	1	1	1	1	1	1	1	1	1	1	1	1
MS094	LSSP153	L. petauri	1	1	1	1	1	1	0	0	1	1	1	0	0	1	0	1	0	0	1	1	0	0	1	0	1	1	1	1	1	1	0	1	1	1	1	1	1	1	1	1	1	1	1	1	1	1	1
MS095	CF11	L. petauri	1	1	1	1	1	1	1	0	1	0	0	0	0	1	1	1	0	0	1	1	0	0	0	0	0	0	0	0	0	1	0	1	1	1	1	1	1	1	1	1	1	1	1	1	1	1	1
MS096	LG1074	L. petauri	1	1	1	1	1	1	1	0	1	0	0	0	1	1	1	0	0	0	1	1	0	0	0	0	0	0	0	0	0	1	0	1	1	1	1	1	1	1	1	1	1	1	1	1	1	1	1
MS097	LG1267	L. petauri	1	1	1	1	1	1	0	0	1	1	1	0	0	1	0	0	0	0	1	1	0	0	1	0	1	0	1	1	1	0	0	1	1	1	1	1	1	1	1	1	1	1	1	1	1	1	1
MS098	LG592	L. petauri	1	1	1	1	1	1	0	0	1	1	1	0	1	1	0	0	0	0	1	1	0	0	1	0	1	1	1	1	1	1	0	1	1	1	1	1	1	1	1	1	1	1	1	1	1	1	1
MS099	LG606	L. petauri	1	1	1	1	1	1	1	0	1	1	1	0	1	1	1	0	1	0	1	1	0	0	1	0	0	0	1	1	1	1	0	1	1	1	1	1	1	1	1	1	1	1	1	1	1	1	1
MS100	L1	L. petauri	1	1	1	1	1	1	0	0	1	0	0	0	0	1	1	0	0	0	1	1	3	0	1	0	0	1	1	1	1	0	0	1	1	1	1	1	1	1	1	1	1	1	1	1	1	1	1
MS101	L3	L. petauri	1	1	1	1	1	0	0	0	1	0	0	0	0	1	1	0	0	0	1	1	0	0	1	0	0	1	1	1	1	0	0	1	1	1	1	1	1	1	1	1	1	1	1	1	1	1	1
MS102	L4	L. petauri	1	1	1	1	1	1	1	0	1	0	0	0	0	1	1	0	0	0	1	1	0	0	0	0	0	0	0	0	0	1	0	1	1	1	1	1	1	1	1	1	1	1	1	1	1	1	1
MS103	L6	L. petauri	1	1	1	1	1	1	0	0	1	0	0	0	1	1	1	0	0	0	1	1	0	0	1	0	1	1	1	1	1	1	0	1	1	1	1	1	1	1	1	1	1	1	1	1	1	1	1
MS104	L8	L. petauri	1	1	1	1	1	1	0	0	1	0	0	0	0	1	1	0	0	0	1	1	0	0	1	0	0	1	1	1	1	0	0	1	1	1	1	1	1	1	1	1	1	1	1	1	1	1	1
MS105	Hebei-B-22	L. petauri	1	1	1	1	1	1	0	0	1	1	1	0	0	1	1	0	0	0	1	1	0	0	1	0	0	0	1	1	0	0	0	1	1	1	1	1	1	1	1	1	1	1	1	1	1	1	1
MS106	AF01-4	L. petauri	1	1	1	1	1	1	0	0	1	1	1	0	0	1	1	1	0	0	1	1	0	0	1	0	1	1	1	1	1	0	0	1	1	1	1	1	1	1	1	1	1	1	1	1	1	1	1
MS107	AF01-4J	L. petauri	1	1	1	1	1	1	0	0	1	1	1	0	0	1	1	1	0	0	1	1	0	0	1	0	1	1	1	1	1	0	0	1	1	1	1	1	1	1	1	1	1	1	1	1	1	1	1
MS108	AF30-1	L. petauri	1	1	1	1	1	0	0	0	1	0	0	0	0	1	1	0	0	0	1	1	0	0	1	0	0	0	1	1	0	1	0	1	1	1	1	1	1	1	1	1	1	1	1	1	1	1	1
MS109	AF30-1A	L. petauri	1	1	1	1	1	0	0	0	1	0	0	0	0	1	1	0	0	0	1	1	0	0	1	0	0	0	1	1	0	1	0	1	1	1	1	1	1	1	1	1	1	1	1	1	1	1	1
MS110	AF30-7	L. petauri	1	1	1	1	1	0	0	0	1	0	0	0	0	1	1	0	0	0	1	1	0	0	1	0	0	0	1	1	0	1	0	1	1	1	1	1	1	1	1	1	1	1	1	1	1	1	1
MS111	AF30-8	L. petauri	1	1	1	1	1	0	0	0	1	0	0	0	0	1	1	0	0	0	1	1	0	0	1	0	0	0	1	1	0	1	0	1	1	1	1	1	1	1	1	1	1	1	1	1	1	1	1
MS112	AF92-02b2A	L. petauri	1	1	1	1	1	1	0	0	1	0	0	0	0	1	1	0	0	0	1	1	0	0	0	0	0	0	0	0	0	1	0	1	1	1	1	1	1	1	1	1	1	1	1	1	1	1	1
MS113	AM100_PB1O_LT_1D_2A	L. petauri	1	0	1	1	1	1	1	0	1	1	1	0	0	0	1	0	0	0	0	0	0	0	1	0	1	1	1	1	0	0	0	1	1	1	1	1	1	1	1	1	1	1	1	1	1	1	1
MS114	AM100_PBBO_1D_13A	L. petauri	1	0	1	1	1	1	1	0	1	1	1	0	0	0	1	0	0	0	0	0	0	0	1	0	1	1	1	1	0	0	0	1	1	1	1	1	1	1	1	1	1	1	1	1	1	1	1
MS115	AM102-01	L. petauri	1	1	1	1	1	1	0	0	1	0	0	0	0	0	1	0	0	0	1	1	0	0	1	0	1	0	1	1	1	1	0	1	1	1	1	1	1	1	1	1	1	1	1	1	1	1	1
MS116	AM102-03	L. petauri	1	1	1	1	1	1	0	0	1	0	0	0	0	0	1	0	0	0	1	1	0	0	1	0	1	0	1	1	1	1	0	1	1	1	1	1	1	1	1	1	1	1	1	1	1	1	1
MS117	AM102-08	L. petauri	1	1	1	1	1	1	0	0	1	0	0	0	0	0	1	0	0	0	1	1	0	0	1	0	1	0	1	1	1	1	0	1	1	1	1	1	1	1	1	1	1	1	1	1	1	1	1
MS118	AM102-100	L. petauri	1	1	1	1	1	1	0	0	1	0	0	0	0	0	1	0	0	0	1	1	0	0	1	0	1	0	1	1	1	1	0	1	1	1	1	1	1	1	1	1	1	1	1	1	1	1	1
MS119	AM102-103	L. petauri	1	1	1	1	1	1	0	0	1	0	0	0	0	0	1	0	0	0	1	1	0	0	1	0	1	0	1	1	1	1	0	1	1	1	1	1	1	1	1	1	1	1	1	1	1	1	1
MS120	AM102-18	L. petauri	1	1	1	1	1	1	0	1	1	0	0	0	1	0	1	0	0	0	1	1	0	1	1	0	1	0	1	1	1	1	0	1	1	1	1	1	1	1	1	1	1	1	1	1	1	1	1
MS121	AM102-31	L. petauri	1	1	1	1	1	1	0	0	1	0	0	0	0	0	1	0	0	0	1	1	0	0	1	0	1	0	1	1	1	1	0	1	1	1	1	1	1	1	1	1	1	1	1	1	1	1	1
MS122	AM102-42	L. petauri	1	1	1	1	1	1	0	0	1	0	0	0	0	0	1	0	0	0	1	1	0	0	1	0	1	0	1	1	1	1	0	1	1	1	1	1	1	1	1	1	1	1	1	1	1	1	1
MS123	AM102-53	L. petauri	1	1	1	1	1	1	0	0	1	0	0	0	0	0	1	0	0	0	1	1	0	0	1	0	1	0	1	1	1	1	0	1	1	1	1	1	1	1	1	1	1	1	1	1	1	1	1
MS124	AM102-72	L. petauri	1	1	1	1	1	1	0	0	1	0	1	0	0	1	1	0	0	0	1	1	0	0	1	0	0	0	0	0	0	1	0	1	1	1	1	1	1	1	1	1	1	1	1	1	1	1	1
MS125	AM102-87	L. petauri	1	1	1	1	1	1	0	0	1	0	0	0	0	0	1	0	0	0	1	1	0	0	1	0	1	0	1	1	1	1	0	1	1	1	1	1	1	1	1	1	1	1	1	1	1	1	1
MS126	AM102-90	L. petauri	1	1	1	1	1	1	0	1	1	0	0	0	1	1	1	0	0	0	1	1	0	1	1	0	0	1	1	1	1	0	0	1	1	1	1	1	1	1	1	1	1	1	1	1	1	1	1
MS127	AM109-66	L. petauri	1	1	1	1	1	1	0	0	1	0	0	0	0	0	1	0	0	0	1	1	0	0	1	0	1	0	1	1	1	1	0	1	1	1	1	1	1	1	1	1	1	1	1	1	1	1	1
MS128	AM113-08	L. petauri	1	0	1	1	1	0	0	0	1	1	1	0	0	0	1	0	0	0	1	1	0	0	1	0	1	0	0	0	0	0	0	1	1	1	1	1	1	1	1	1	1	1	1	1	1	1	1
MS129	AM113-153	L. petauri	1	0	1	1	1	0	0	0	1	1	1	0	0	0	1	0	0	0	1	1	0	0	1	0	1	0	0	0	0	0	0	1	1	1	1	1	1	1	1	1	1	1	1	1	1	1	1
MS130	AM113-58	L. petauri	1	1	1	1	1	1	0	0	1	1	1	0	0	0	1	0	0	0	1	1	0	0	1	0	1	1	1	1	1	0	0	1	1	1	1	1	1	1	1	1	1	1	1	1	1	1	1
MS131	AM113-83	L. petauri	1	0	1	1	1	0	0	0	1	1	1	0	0	0	1	0	0	0	1	1	0	0	1	0	1	0	0	0	0	0	0	1	1	1	1	1	1	1	1	1	1	1	1	1	1	1	1
MS132	AM13-9	L. petauri	1	1	1	1	1	1	0	0	1	0	0	0	0	1	1	0	0	0	1	1	0	0	1	0	0	1	1	1	1	0	0	1	1	1	1	1	1	1	1	1	1	1	1	1	1	1	1
MS133	OF05-15BHA	L. petauri	1	1	1	1	1	0	0	0	1	0	0	0	0	1	1	0	0	0	1	1	0	0	1	0	0	0	1	1	0	1	0	1	1	1	1	1	1	1	1	1	1	1	1	1	1	1	1
MS134	TM115-103	L. petauri	1	1	1	1	1	1	0	0	1	0	0	0	0	0	1	0	0	0	1	1	0	0	1	0	1	0	1	1	1	1	0	1	1	1	1	1	1	1	1	1	1	1	1	1	1	1	1
MS135	TM115-113	L. petauri	1	1	1	1	1	1	1	0	1	0	0	0	0	1	1	0	0	0	1	1	0	0	0	0	0	0	0	0	0	1	0	1	1	1	1	1	1	1	1	1	1	1	1	1	1	1	1
MS136	TM115-13	L. petauri	0	0	1	1	1	0	0	0	1	0	0	0	0	0	0	0	0	0	0	0	0	0	1	0	0	0	1	1	0	0	1	1	1	1	1	1	1	1	1	1	1	1	1	1	1	1	1
MS137	TM115-188	L. petauri	1	1	1	1	1	1	1	0	1	0	0	0	1	1	1	0	0	0	1	1	0	0	0	0	0	0	0	0	0	1	0	1	1	1	1	1	1	1	1	1	1	1	1	1	1	1	1
MS138	TM115-189	L. petauri	1	0	1	1	1	0	0	0	1	0	0	0	0	1	0	1	0	0	0	0	1	0	1	0	0	1	1	1	1	1	0	1	1	1	1	1	1	1	1	1	1	1	1	1	1	1	1
MS139	TM115-29	L. petauri	0	0	1	1	1	0	0	0	1	0	0	0	0	0	0	0	0	0	0	0	0	0	1	0	0	0	1	1	0	0	1	1	1	1	1	1	1	1	1	1	1	1	1	1	1	1	1
MS140	TM115-78	L. petauri	1	1	1	1	1	1	1	0	1	0	0	0	0	1	1	0	0	0	1	1	0	0	0	0	0	0	0	0	0	1	0	1	1	1	1	1	1	1	1	1	1	1	1	1	1	1	1
MS141	TM115-81	L. petauri	1	1	1	1	1	0	0	0	1	0	0	0	0	1	1	0	0	0	1	1	0	1	1	0	0	1	1	1	1	1	0	1	1	1	1	1	1	1	1	1	1	1	1	1	1	1	1
MS142	TM115-85	L. petauri	1	1	1	1	1	1	1	0	1	0	0	0	1	1	1	0	0	0	1	1	0	0	0	0	0	0	0	0	0	1	0	1	1	1	1	1	1	1	1	1	1	1	1	1	1	1	1
MS143	TM115-95	L. petauri	1	0	1	1	1	0	0	0	1	1	1	0	0	0	1	0	0	0	1	1	0	0	1	0	1	0	0	0	0	1	0	1	1	1	1	1	1	1	1	1	1	1	1	1	1	1	1
MS144	LZys1	L. petauri	1	1	1	1	1	1	0	0	1	0	0	0	0	0	1	0	0	0	1	1	0	0	1	0	1	0	1	1	1	1	0	1	1	1	1	1	1	1	1	1	1	1	1	1	1	1	1
MS145	B18	L. petauri	1	1	1	1	1	0	0	0	1	0	0	0	0	1	1	0	0	0	1	1	4	0	1	0	0	1	1	1	1	0	0	1	1	1	1	1	1	1	1	1	1	1	1	1	1	1	1
MS146	LG4	L. petauri	1	1	1	1	1	1	0	0	1	1	1	0	0	1	1	1	0	0	1	1	0	0	1	0	1	1	1	1	1	0	0	1	1	1	1	1	1	1	1	1	1	1	1	1	1	1	1
MS147	DSM109777	L. petauri	1	1	1	1	1	0	0	0	1	1	1	0	0	1	1	1	1	1	1	1	0	0	0	0	1	1	1	1	1	0	1	1	1	1	1	1	1	1	1	1	1	1	1	1	1	1	1
MS148	LG1	L. petauri	1	1	1	1	1	1	0	0	1	1	1	0	0	1	1	1	0	0	1	1	0	0	1	0	1	1	1	1	1	0	0	1	1	1	1	1	1	1	1	1	1	1	1	1	1	1	1
MS149	LG3	L. petauri	1	1	1	1	1	1	0	0	1	1	1	0	0	1	1	1	0	0	1	1	0	0	1	0	1	1	1	1	1	0	0	1	1	1	1	1	1	1	1	1	1	1	1	1	1	1	1
MS150	LG5	L. petauri	1	1	1	1	1	1	0	0	1	1	1	0	0	1	1	1	0	0	1	1	0	0	1	0	1	1	1	1	1	0	0	1	1	1	1	1	1	1	1	1	1	1	1	1	1	1	1
MS151	LG6	L. petauri	1	1	1	1	1	1	0	0	1	1	1	0	0	1	1	1	0	0	1	1	0	0	1	0	1	1	1	1	1	0	0	1	1	1	1	1	1	1	1	1	1	1	1	1	1	1	1
MS152	LG_SAV_20	L. petauri	1	1	1	1	1	1	0	0	1	1	1	0	0	1	1	1	1	0	1	1	0	0	1	0	1	1	1	1	1	0	0	1	1	1	1	1	1	1	1	1	1	1	1	1	1	2	2
MS153	HG248	L. petauri	1	1	1	1	1	1	1	0	1	0	0	0	1	1	1	0	0	0	1	1	1	0	1	0	0	1	1	1	1	1	0	1	1	1	1	1	1	1	1	1	1	1	1	1	1	1	1
MS154	RJAA.1	L. petauri	1	1	1	1	1	1	1	0	1	1	1	0	0	1	1	1	0	0	1	1	0	0	1	0	1	1	1	1	1	0	0	1	1	1	1	1	1	1	1	1	1	1	1	1	1	1	1
MS155	04-8782	L. petauri	1	1	1	1	1	1	0	0	1	1	1	0	0	1	1	1	0	0	1	1	0	0	1	0	1	1	1	1	1	0	0	1	1	1	1	1	1	1	1	1	1	1	1	1	1	1	1
MS156	TB25	L. petauri	1	0	1	1	1	1	0	0	1	1	1	0	0	1	1	0	0	0	0	0	0	0	1	0	0	0	1	1	0	1	1	1	1	1	1	1	1	1	1	1	1	1	1	1	1	1	1
MS157	OPBG_LG1	L. petauri	1	1	1	1	1	1	1	0	1	0	0	0	0	1	1	0	0	0	1	1	0	0	0	0	0	0	0	0	0	1	0	1	1	1	1	1	1	1	1	1	1	1	1	1	1	1	1
MS158	OPBG_LG2	L. petauri	1	1	1	1	1	1	1	0	1	0	0	0	0	1	1	0	0	0	1	1	0	0	0	0	0	0	0	0	0	1	0	1	1	1	1	1	1	1	1	1	1	1	1	1	1	1	1
MS159	OPBG_LG3	L. petauri	1	1	1	1	1	1	1	0	1	0	0	0	0	1	1	0	0	0	1	1	0	0	0	0	0	0	0	0	0	1	0	1	1	1	1	1	1	1	1	1	1	1	1	1	1	1	1
MS160	HMLB20	L. petauri	1	1	1	1	1	1	0	0	1	0	0	0	1	1	1	0	0	0	1	1	0	1	1	0	0	1	1	1	1	0	0	1	1	1	1	1	1	1	1	1	1	1	1	1	1	1	1
MS161	KS1546	L. petauri	1	1	1	1	1	1	0	0	1	0	0	0	1	1	1	0	0	0	1	1	0	1	1	0	0	1	1	1	1	1	0	1	1	1	1	1	1	1	1	1	1	1	1	1	1	1	1
MS162	FDAARGOS_1063	L. petauri	1	1	1	1	1	0	0	0	1	1	1	0	0	0	1	0	1	0	1	1	0	0	1	0	1	1	1	1	1	0	0	1	1	1	1	1	1	1	1	1	0	1	1	1	1	1	1
MS163	FDAARGOS_1062	L. petauri	1	1	1	1	1	0	0	0	1	0	0	0	0	1	1	0	0	0	1	1	4	0	1	0	0	1	1	1	1	0	0	1	1	1	1	1	1	1	1	1	1	1	1	1	1	1	1
MS164	INF110	L. petauri	0	0	1	1	1	1	1	0	1	0	0	0	1	0	0	0	0	0	0	0	1	0	1	0	0	0	1	1	0	0	1	1	1	1	1	1	1	1	1	1	1	1	1	1	1	1	1
MS165	B1726	L. petauri	1	1	1	1	1	1	0	0	1	1	1	0	0	1	1	1	0	0	1	1	0	0	1	0	1	1	1	1	1	0	0	1	1	1	1	1	1	1	1	1	1	1	1	1	1	1	1
MS166	972-95	L. petauri	1	1	1	1	1	1	0	0	1	1	1	0	0	1	1	1	0	0	1	1	0	0	1	0	1	1	1	1	1	0	0	1	1	1	1	1	1	1	1	1	1	1	1	1	1	1	1
MS167	12DB22928	L. petauri	1	1	1	1	1	1	1	0	1	1	1	0	0	1	1	0	0	1	1	1	0	0	1	0	1	1	1	1	1	0	0	1	1	1	1	1	1	1	1	1	1	1	1	1	1	1	1
MS168	16DB44798	L. petauri	1	1	1	1	1	1	1	0	1	0	0	0	0	1	1	0	0	0	1	1	0	0	0	0	0	0	0	0	0	1	0	1	1	1	1	1	1	1	1	1	1	1	1	1	1	1	1
MS169	18DB43829	L. petauri	1	1	1	1	1	1	0	0	1	1	1	0	1	1	1	1	0	0	1	1	0	0	1	0	1	1	1	1	1	0	0	1	1	1	1	1	1	1	1	1	1	1	1	1	1	1	1
MS170	14FISH1	L. petauri	1	0	1	1	1	1	0	0	1	0	0	0	0	1	1	0	0	0	0	0	1	0	1	0	0	1	1	1	1	0	0	1	1	1	1	1	1	1	1	1	1	1	1	1	1	1	1
MS171	Lg-ilsanpaik-gs201105	L. petauri	1	0	1	1	1	1	0	0	1	0	0	0	0	1	1	0	0	0	0	0	0	0	1	0	0	0	1	1	0	0	0	1	1	1	1	1	1	1	1	1	1	1	1	1	1	1	1
MS172	21881	L. petauri	1	1	1	1	1	1	1	1	1	0	0	0	1	1	1	1	0	0	1	1	0	1	1	0	0	1	1	1	1	1	0	1	1	1	1	1	1	1	1	1	1	1	1	1	1	1	1
MS173	8831	L. petauri	1	1	1	1	1	1	0	0	1	1	1	0	0	1	1	1	0	0	1	1	0	0	0	0	1	1	1	1	1	0	0	1	1	1	1	1	1	1	1	1	1	1	1	1	1	1	1
MS174	00-5011	L. petauri	1	1	1	1	1	1	0	0	1	1	1	0	0	1	1	1	1	0	1	1	0	0	1	0	1	1	1	1	1	0	0	1	1	1	1	1	1	1	1	1	1	1	1	1	1	1	1
MS175	01-5306	L. petauri	1	1	1	1	1	1	0	0	1	1	1	0	0	1	1	1	1	0	1	1	0	0	1	0	1	1	1	1	1	0	0	1	1	1	1	1	1	1	1	1	1	1	1	1	1	1	1
MS176	02-6071	L. petauri	1	1	1	1	1	1	0	0	1	1	1	0	0	1	1	1	1	0	1	1	0	0	1	0	1	1	1	1	1	0	0	1	1	1	1	1	1	1	1	1	1	1	1	1	1	1	1
MS177	03-8568	L. petauri	1	1	1	1	1	1	0	0	1	1	1	0	0	1	1	1	1	0	1	1	0	0	1	0	1	1	1	1	1	0	0	1	1	1	1	1	1	1	1	1	1	1	1	1	1	1	1
MS178	1336	L. petauri	1	1	1	1	1	1	0	0	1	1	1	0	0	1	1	1	0	0	1	1	0	0	1	0	1	1	1	1	1	0	0	1	1	1	1	1	1	1	1	1	1	1	1	1	1	1	1
MS179	1758	L. petauri	1	1	1	1	1	1	0	0	1	1	1	0	0	1	1	1	1	0	1	1	0	0	1	0	1	1	1	1	1	0	0	1	1	1	1	1	1	1	1	1	1	1	1	1	1	1	1
MS180	970	L. petauri	1	1	1	1	1	1	0	0	1	1	1	0	0	1	1	1	1	0	1	1	0	0	1	0	1	1	1	1	1	0	0	1	1	1	1	1	1	1	1	1	1	1	1	1	1	1	1
MS181	BA05-00402	L. petauri	1	1	1	1	1	1	0	0	1	1	1	0	0	1	1	1	1	0	1	1	0	0	1	0	1	1	1	1	1	0	0	1	1	1	1	1	1	1	1	1	1	1	1	1	1	1	1
MS182	BA06-02795	L. petauri	1	1	1	1	1	1	0	0	1	1	1	0	0	1	1	1	1	0	1	1	0	0	1	0	1	1	1	1	1	0	0	1	1	1	1	1	1	1	1	1	1	1	1	1	1	1	1
MS183	CP1	L. petauri	1	1	1	1	1	1	0	0	1	1	1	0	0	1	1	1	1	0	1	1	0	0	1	0	1	1	1	1	1	0	0	0	1	1	1	1	1	1	1	1	1	1	1	1	1	1	1
MS184	CP2	L. petauri	1	1	1	1	1	1	0	0	1	1	1	0	0	1	1	1	0	0	1	1	0	0	1	0	1	1	1	1	1	0	0	1	1	1	1	1	1	1	1	1	1	1	1	1	1	1	1
MS185	DICM09-00230	L. petauri	1	1	1	1	1	1	0	0	1	1	1	0	0	1	1	1	1	0	1	1	0	0	1	0	1	1	1	1	1	0	0	1	1	1	1	1	1	1	1	1	1	1	1	1	1	1	1
MS186	DICM11-00507	L. petauri	1	1	1	1	1	1	0	0	1	1	1	0	0	1	1	1	0	0	1	1	0	0	1	0	0	1	1	1	1	0	0	1	1	1	1	1	1	1	1	1	1	1	1	1	1	1	1
MS187	DICM12-00820	L. petauri	1	1	1	1	1	1	0	0	1	1	1	0	0	1	1	1	1	0	1	1	0	0	1	0	1	1	1	1	1	0	0	1	1	1	1	1	1	1	1	1	1	1	1	1	1	1	1
MS188	DICM15-00195	L. petauri	1	1	1	1	1	1	0	0	1	1	1	0	0	1	1	1	1	0	1	1	0	0	1	0	1	1	1	1	1	0	0	1	1	1	1	1	1	1	1	1	1	1	1	1	1	1	1
MS189	ICM07-00732	L. petauri	1	1	1	1	1	1	0	0	1	1	1	0	0	1	1	1	1	0	1	1	0	0	1	0	1	1	1	1	1	0	0	1	1	1	1	1	1	1	1	1	1	1	1	1	1	1	1
MS190	ICM16-00935	L. petauri	1	1	1	1	1	1	0	0	1	1	1	0	0	1	1	1	1	0	1	1	0	0	1	0	1	1	1	1	1	0	0	1	1	1	1	1	1	1	1	1	1	1	1	1	1	1	1
MS191	ICM17-00285	L. petauri	1	1	1	1	1	1	0	0	1	1	1	0	0	1	1	0	0	0	1	1	0	0	1	0	1	1	1	1	1	0	0	1	1	1	1	1	1	1	1	1	1	1	1	1	1	1	1
MS192	P04-8864	L. petauri	1	1	1	1	1	1	0	0	1	1	1	0	0	1	1	1	1	0	1	1	0	0	1	0	1	1	1	1	1	0	0	1	1	1	1	1	1	1	1	1	1	1	1	1	1	1	1
MS193	D185	L. petauri	1	1	1	1	1	1	0	0	1	1	1	0	0	1	1	1	1	0	1	1	0	0	1	0	1	1	1	1	1	0	0	1	1	1	1	1	1	1	1	1	1	1	1	1	1	1	1
MS194	D375	L. petauri	1	1	1	1	1	1	0	0	1	1	1	0	0	1	1	1	0	0	1	1	0	0	1	0	1	1	1	1	1	0	0	1	1	1	1	1	1	1	1	1	1	1	1	1	1	1	1
MS195	LG10	L. petauri	1	1	1	1	1	1	0	0	1	1	1	0	0	1	1	1	0	0	1	1	0	0	1	0	1	1	1	1	1	0	0	1	1	1	1	1	1	1	1	1	1	1	1	1	1	1	1
MS196	Lg-per	L. petauri	1	1	1	1	1	1	0	0	1	1	1	0	0	1	1	1	0	0	1	1	0	0	1	0	1	1	1	1	1	0	0	1	1	1	1	1	1	1	1	1	1	1	1	1	1	1	1
MS197	Y-LG1	L. petauri	1	1	1	1	1	1	0	0	1	1	1	0	0	1	1	1	0	0	1	1	0	0	1	0	1	1	1	1	1	0	0	1	1	1	1	1	1	1	1	1	1	1	1	1	1	1	1
MS198	Lp001	L. petauri	1	1	1	1	1	1	0	0	1	1	1	0	0	1	1	1	0	0	1	1	0	0	1	0	1	1	1	1	1	0	0	1	1	1	1	1	1	1	1	1	1	1	1	1	1	1	1
MS199	S-39	L. petauri	1	1	1	1	1	1	0	0	1	1	1	0	0	1	1	1	0	0	1	1	0	0	1	0	1	1	1	1	1	0	0	1	1	1	1	1	1	1	1	1	1	1	1	1	1	1	1
MS200	1001095IJ_161003_C7	L. petauri	1	0	1	1	1	1	0	0	1	1	1	0	0	1	1	1	0	0	0	0	0	0	1	0	0	0	0	0	0	0	0	1	1	1	1	1	1	1	1	1	1	1	1	1	1	1	1
MS201	1001095st1_E6_1001095IJ_161003	L. petauri	1	0	1	1	1	1	0	0	1	1	1	0	0	1	1	1	0	0	0	0	0	0	1	0	0	0	0	0	0	0	0	1	1	1	1	1	1	1	1	1	1	1	1	1	1	1	1
MS202	1001262st1_A8_1001262B_160229	L. petauri	1	1	1	1	1	1	0	0	1	0	0	0	0	0	1	1	0	0	1	1	0	0	1	0	1	0	1	1	1	1	0	0	1	1	1	1	1	1	1	1	1	1	1	1	1	1	1
MS203	1001262st1_C8_1001262B_160229	L. petauri	1	1	1	1	1	1	0	0	1	0	0	0	0	0	1	1	0	0	1	1	0	0	1	0	1	0	1	1	1	1	0	0	1	1	1	1	1	1	1	1	1	1	1	1	1	1	1
MS204	1001713B170214_170313_F10	L. petauri	1	1	1	1	1	1	1	0	1	0	0	0	0	1	1	0	0	0	1	1	0	0	1	0	0	1	1	1	1	1	0	1	1	1	1	1	1	1	1	1	1	1	1	1	1	1	1
MS205	1001713st1_B11_1001713B170214_170313	L. petauri	1	1	1	1	1	1	1	0	1	0	0	0	0	1	1	0	0	0	1	1	0	0	1	0	0	1	1	1	1	1	0	1	1	1	1	1	1	1	1	1	1	1	1	1	1	1	1
MS206	1001713st1_G3_1001713B170214_170313	L. petauri	1	1	1	1	1	1	1	0	1	0	0	0	0	1	1	0	0	0	1	1	1	0	1	0	0	1	1	1	1	1	0	1	1	1	1	1	1	1	1	1	1	1	1	1	1	1	1
MS207	E11_m1001262Bd1_191214	L. petauri	1	1	1	1	1	1	0	0	1	0	0	0	0	0	1	1	0	0	1	1	0	0	1	0	1	0	1	1	1	1	0	0	1	1	1	1	1	1	1	1	1	1	1	1	1	1	1
MS208	G6_m1001262Bd0_191120	L. petauri	1	1	1	1	1	1	0	0	1	0	0	0	0	1	1	0	0	0	1	1	1	0	1	0	0	1	1	1	1	1	0	1	1	1	1	1	1	1	1	1	1	1	1	1	1	1	1
MS209	H10_m1001262Bd1_191214	L. petauri	1	1	1	1	1	1	0	0	1	0	0	0	0	0	1	1	0	0	1	1	0	0	1	0	1	0	1	1	1	1	0	0	1	1	1	1	1	1	1	1	1	1	1	1	1	1	1
MS210	159469 (type strain)	L. petauri	1	1	1	1	1	1	1	0	1	1	1	0	0	0	1	1	0	0	1	1	0	1	1	0	1	1	1	1	1	0	0	1	1	1	1	1	1	1	1	1	1	1	1	1	1	1	1
MS211	PAQ102015-99	L. petauri	1	1	1	1	1	1	0	0	1	1	1	0	0	1	1	1	0	0	1	1	0	0	1	0	1	1	1	1	1	0	0	1	1	1	1	1	1	1	1	1	1	1	1	1	1	1	1
MS212	H10	L. petauri	1	1	1	1	1	1	1	0	1	0	1	0	0	1	1	0	0	0	1	1	0	0	1	0	0	0	0	0	0	0	0	1	1	1	1	1	1	1	1	1	1	1	1	1	1	1	1
	a1, present; 0, absent
[truncated: 21 more columns]
